# Supplementary material for: 1,1′-Di-n-butyl-4,4′-bipyridinium 2.375-bromido-1.625-chloridocadmate
Source: Acta Crystallogr Sect E Struct Rep Online. 2011 Jan 12;67(Pt 2):m158. doi: 10.1107/S1600536811000080 (PMC3051789; doi:10.1107/S1600536811000080)
Supplement: Supplementary file 1 [file e-67-0m158-sup1.cif]

##############################################################################
###                                                                        ###
###        Electronic paper (Acta Crystallographica Section E)             ###
###                                                                        ###
##############################################################################
#                                                                            #
# This CIF contains the data in a paper accepted for publication in Acta     #
# Crystallographica Section E. It conforms to the requirements of Notes      #
# for Authors for Section E, and has been peer reviewed under the auspices   #
# of the IUCr Commission on Journals.                                        #
#                                                                            #
# Full details of the Crystallographic Information File format               #
# are given in the paper "The Crystallographic Information File (CIF):       #
# a New Standard Archive File for Crystallography" by S. R. Hall, F. H.      #
# Allen and I. D. Brown [Acta Cryst. (1991), A47, 655-685].                  #
#                                                                            #
# The current version of the core CIF dictionary is obtainable from          #
# ftp://ftp.iucr.org/pub/cif_core.dic. The current version number is 2.4.    #
#                                                                            #
# Software is freely available for graphical display of the structure(s) in  #
# this CIF.  For information consult the CIF home page http://www.iucr.org/  #
# cif/home.html                                                              #
#                                                                            #
# This file may be used for bona fide research purposes within the           #
# scientific community so long as proper attribution is given to the journal # 
# article from which it was obtained.                                        #
#                                                                            #
##############################################################################
                                             
data_global
_audit_creation_method     SHELXL-97
_journal_date_recd_electronic     2011-01-03
_journal_date_accepted     2011-01-04
_journal_name_full     'Acta Crystallographica, Section E'
_journal_year     2011
_journal_volume     67
_journal_issue      2
_journal_page_first     m158
_journal_page_last     m158
_journal_paper_category     QM
_journal_coeditor_code     XU5137
_publ_contact_author
;
     Dr. Seik Weng Ng
     Department of Chemistry
     University of Malaya
     50603 Kuala Lumpur
     Malaysia
;
_publ_contact_author_email     seikweng@um.edu.my
_publ_contact_author_fax     '03 7967 4193'
_publ_contact_author_phone     '03 7967 6778'
_publ_section_title
;
1,1'-Di-<i>n</i>-butyl-4,4'-bipyridinium
2.375-bromido-1.625-chloridocadmate
;
loop_
    _publ_author_name
    _publ_author_address
    'Wang, Wei-Juan'
;
Department of Chemistry
Zhengzhou University
Zhengzhou 450052
People's Republic of China
;
    'Yue, Jun-Ming'
;
Department of Chemistry
Zhengzhou University
Zhengzhou 450052
People's Republic of China
;
    'Niu, Yun-Yin'
;
Department of Chemistry
Zhengzhou University
Zhengzhou 450052
People's Republic of China
;
    'Ng, Seik Weng'
;
Department of Chemistry
University of Malaya
50603 Kuala Lumpur
Malaysia
;
_publ_section_synopsis     .
data_I
_audit_creation_method     SHELXL-97
_chemical_name_systematic
;
1,1'-Di-<i>n</i>-butyl-4,4'-bipyridinium
2.375-bromido-1.625-chloridocadmate
;
_chemical_name_common     ?
_chemical_formula_moiety     'C18 H26 N2, Cd Br2.375 Cl1.625'
_chemical_formula_sum     'C18 H26 Br2.375 Cd Cl1.625 N2'
_chemical_formula_iupac     '(C18 H26 N2) [Cd Br2.375 Cl1.625]'
_chemical_formula_weight     630.20
_chemical_melting_point     ?
_symmetry_cell_setting     monoclinic
_symmetry_space_group_name_H-M     'P 21/c'
_symmetry_space_group_name_Hall     '-P 2ybc'
loop_
    _symmetry_equiv_pos_as_xyz
    'x, y, z'
    '-x, y+1/2, -z+1/2'
    '-x, -y, -z'
    'x, -y-1/2, z-1/2'
_cell_length_a     8.6969(5)
_cell_length_b     16.6024(10)
_cell_length_c     16.6881(10)
_cell_angle_alpha     90.00
_cell_angle_beta     104.9360(10)
_cell_angle_gamma     90.00
_cell_volume     2328.2(2)
_cell_formula_units_Z     4
_cell_measurement_reflns_used     8220
_cell_measurement_theta_min     2.4
_cell_measurement_theta_max     28.3
_cell_measurement_temperature     100(2)
_exptl_crystal_description     Prism
_exptl_crystal_colour     Colorless
_exptl_crystal_size_max     0.30
_exptl_crystal_size_mid     0.30
_exptl_crystal_size_min     0.10
_exptl_crystal_density_diffrn     1.798
_exptl_crystal_density_meas     ?
_exptl_crystal_density_method     'not measured'
_exptl_crystal_F_000     1227
_exptl_absorpt_coefficient_mu     5.205
_exptl_absorpt_correction_type     multi-scan
_exptl_absorpt_process_details     '(SADABS; Sheldrick, 1996)'
_exptl_absorpt_correction_T_min     0.3043
_exptl_absorpt_correction_T_max     0.6241
_diffrn_ambient_temperature     100(2)
_diffrn_radiation_type     MoK\a
_diffrn_radiation_wavelength     0.71073
_diffrn_radiation_source     'fine-focus sealed tube'
_diffrn_radiation_monochromator     graphite
_diffrn_measurement_device_type     'Bruker SMART APEX'
_diffrn_measurement_method     \w
_diffrn_detector_area_resol_mean     ?
_diffrn_reflns_number     21634
_diffrn_reflns_av_R_equivalents     0.0448
_diffrn_reflns_av_sigmaI/netI     0.0400
_diffrn_reflns_theta_min     1.76
_diffrn_reflns_theta_max     27.50
_diffrn_reflns_theta_full     27.50
_diffrn_measured_fraction_theta_max     0.999
_diffrn_measured_fraction_theta_full     0.999
_diffrn_reflns_limit_h_min     -11
_diffrn_reflns_limit_h_max     11
_diffrn_reflns_limit_k_min     -21
_diffrn_reflns_limit_k_max     21
_diffrn_reflns_limit_l_min     -21
_diffrn_reflns_limit_l_max     21
_diffrn_standards_number     0
_diffrn_standards_interval_count     0
_diffrn_standards_interval_time     0
_diffrn_standards_decay_%     0
_reflns_number_total     5354
_reflns_number_gt     4487
_reflns_threshold_expression     I>2\s(I)
_refine_ls_structure_factor_coef     Fsqd
_refine_ls_matrix_type     full
_refine_ls_R_factor_all     0.0422
_refine_ls_R_factor_gt     0.0311
_refine_ls_wR_factor_gt     0.0734
_refine_ls_wR_factor_ref     0.0781
_refine_ls_goodness_of_fit_ref     1.015
_refine_ls_restrained_S_all     1.014
_refine_ls_number_reflns     5354
_refine_ls_number_parameters     234
_refine_ls_number_restraints     5
_refine_ls_hydrogen_treatment     constr
_refine_ls_weighting_scheme     calc
_refine_ls_weighting_details
         'calc w=1/[\s^2^(Fo^2^)+(0.0370P)^2^+2.9972P] where P=(Fo^2^+2Fc^2^)/3'
_atom_sites_solution_hydrogens     geom
_atom_sites_solution_primary     direct
_atom_sites_solution_secondary     difmap
_refine_ls_shift/su_max     0.001
_refine_ls_shift/su_mean     0.001
_refine_diff_density_max     1.489
_refine_diff_density_min     -1.266
_refine_ls_extinction_method     none
_refine_ls_extinction_coef     ?
loop_
    _atom_type_symbol
    _atom_type_description
    _atom_type_scat_dispersion_real
    _atom_type_scat_dispersion_imag
    _atom_type_scat_source
    'C' 'C' 0.0033 0.0016
                         'International Tables Vol C Tables 4.2.6.8 and 6.1.1.4'
    'H' 'H' 0.0000 0.0000
                         'International Tables Vol C Tables 4.2.6.8 and 6.1.1.4'
    'N' 'N' 0.0061 0.0033
                         'International Tables Vol C Tables 4.2.6.8 and 6.1.1.4'
    'Cl' 'Cl' 0.1484 0.1585
                         'International Tables Vol C Tables 4.2.6.8 and 6.1.1.4'
    'Br' 'Br' -0.2901 2.4595
                         'International Tables Vol C Tables 4.2.6.8 and 6.1.1.4'
    'Cd' 'Cd' -0.8075 1.2024
                         'International Tables Vol C Tables 4.2.6.8 and 6.1.1.4'
_computing_data_collection     'APEX2 (Bruker, 2009)'
_computing_cell_refinement     'SAINT (Bruker, 2009)'
_computing_data_reduction     'SAINT (Bruker, 2009)'
_computing_structure_solution     'SHELXS97 (Sheldrick, 2008)'
_computing_structure_refinement     'SHELXL97 (Sheldrick, 2008)'
_computing_molecular_graphics     'X-SEED (Barbour, 2001)'
_computing_publication_material     'publCIF (Westrip, 2010)'
loop_
    _atom_site_type_symbol
    _atom_site_label
    _atom_site_fract_x
    _atom_site_fract_y
    _atom_site_fract_z
    _atom_site_U_iso_or_equiv
    _atom_site_adp_type
    _atom_site_calc_flag
    _atom_site_refinement_flags
    _atom_site_occupancy
    _atom_site_disorder_assembly
    _atom_site_disorder_group
    Cd Cd1 0.40196(3) 0.424706(15) 0.232277(14) 0.01974(7) Uani d . 1 . .
    Br Br1 0.22214(4) 0.35248(2) 0.10618(2) 0.02326(11) Uani d P 0.9035(17) . .
    Br Br2 0.23823(5) 0.48953(3) 0.32488(2) 0.02183(13) Uani d P 0.6581(18) . .
    Br Br3 0.62807(6) 0.34583(3) 0.32995(3) 0.02465(15) Uani d P 0.4981(19) . .
    Br Br4 0.53176(7) 0.53958(4) 0.17615(3) 0.02306(17) Uani d P 0.3153(19) . .
    Cl Cl1 0.22214(4) 0.35248(2) 0.10618(2) 0.02326(11) Uani d P 0.0965(17) . .
    Cl Cl2 0.23823(5) 0.48953(3) 0.32488(2) 0.02183(13) Uani d P 0.3419(18) . .
    Cl Cl3 0.62807(6) 0.34583(3) 0.32995(3) 0.02465(15) Uani d P 0.5019(19) . .
    Cl Cl4 0.53176(7) 0.53958(4) 0.17615(3) 0.02306(17) Uani d P 0.6847(19) . .
    N N1 0.8621(3) 0.47579(17) 0.09803(18) 0.0213(6) Uani d . 1 . .
    N N2 0.4249(3) 0.11942(17) 0.06874(17) 0.0197(6) Uani d . 1 . .
    C C1 0.9057(6) 0.7653(3) 0.1760(3) 0.0485(12) Uani d . 1 . .
    H H1A 0.9725 0.8134 0.1798 0.073 Uiso calc R 1 . .
    H H1B 0.8931 0.7519 0.2311 0.073 Uiso calc R 1 . .
    H H1C 0.8011 0.7758 0.1383 0.073 Uiso calc R 1 . .
    C C2 0.9844(5) 0.6951(2) 0.1432(3) 0.0393(10) Uani d . 1 . .
    H H2A 0.9944 0.7081 0.0869 0.047 Uiso calc R 1 . .
    H H2B 1.0926 0.6866 0.1795 0.047 Uiso calc R 1 . .
    C C3 0.8885(5) 0.6192(2) 0.1401(3) 0.0326(9) Uani d . 1 . .
    H H3A 0.7786 0.6288 0.1062 0.039 Uiso calc R 1 . .
    H H3B 0.8832 0.6049 0.1969 0.039 Uiso calc R 1 . .
    C C4 0.9603(4) 0.5501(2) 0.1036(2) 0.0264(8) Uani d . 1 . .
    H H4A 0.9689 0.5651 0.0475 0.032 Uiso calc R 1 . .
    H H4B 1.0689 0.5393 0.1385 0.032 Uiso calc R 1 . .
    C C5 0.8900(4) 0.4246(2) 0.1624(2) 0.0227(7) Uani d . 1 . .
    H H5 0.9711 0.4363 0.2113 0.027 Uiso calc R 1 . .
    C C6 0.8021(4) 0.3558(2) 0.1579(2) 0.0222(7) Uani d . 1 . .
    H H6 0.8222 0.3202 0.2040 0.027 Uiso calc R 1 . .
    C C7 0.6840(4) 0.3373(2) 0.08722(19) 0.0186(7) Uani d . 1 . .
    C C8 0.6557(4) 0.3926(2) 0.0221(2) 0.0237(7) Uani d . 1 . .
    H H8 0.5749 0.3823 -0.0272 0.028 Uiso calc R 1 . .
    C C9 0.7442(4) 0.4616(2) 0.0293(2) 0.0246(7) Uani d . 1 . .
    H H9 0.7222 0.4999 -0.0145 0.029 Uiso calc R 1 . .
    C C10 0.4928(4) 0.1502(2) 0.1435(2) 0.0222(7) Uani d . 1 . .
    H H10 0.4818 0.1232 0.1919 0.027 Uiso calc R 1 . .
    C C11 0.5781(4) 0.2205(2) 0.1510(2) 0.0199(7) Uani d . 1 . .
    H H11 0.6269 0.2416 0.2044 0.024 Uiso calc R 1 . .
    C C12 0.5935(4) 0.26102(19) 0.0800(2) 0.0180(6) Uani d . 1 . .
    C C13 0.5245(4) 0.2266(2) 0.0037(2) 0.0209(7) Uani d . 1 . .
    H H13 0.5354 0.2519 -0.0456 0.025 Uiso calc R 1 . .
    C C14 0.4404(4) 0.1562(2) -0.0009(2) 0.0214(7) Uani d . 1 . .
    H H14 0.3927 0.1330 -0.0535 0.026 Uiso calc R 1 . .
    C C15 0.3217(4) 0.0467(2) 0.0626(2) 0.0266(8) Uani d . 1 . .
    H H15A 0.3777 0.0048 0.1015 0.032 Uiso calc R 1 . .
    H H15B 0.2982 0.0246 0.0057 0.032 Uiso calc R 1 . .
    C C16 0.1663(5) 0.0697(2) 0.0838(3) 0.0317(8) Uani d . 1 . .
    H H16A 0.1011 0.0205 0.0824 0.038 Uiso calc R 1 . .
    H H16B 0.1915 0.0912 0.1410 0.038 Uiso calc R 1 . .
    C C17 0.0703(4) 0.1309(2) 0.0261(2) 0.0313(8) Uani d . 1 . .
    H H17A 0.0397 0.1083 -0.0307 0.038 Uiso calc R 1 . .
    H H17B 0.1372 0.1790 0.0252 0.038 Uiso calc R 1 . .
    C C18 -0.0791(5) 0.1565(3) 0.0506(3) 0.0444(11) Uani d . 1 . .
    H H18A -0.1375 0.1961 0.0107 0.067 Uiso calc R 1 . .
    H H18B -0.0495 0.1805 0.1062 0.067 Uiso calc R 1 . .
    H H18C -0.1467 0.1093 0.0509 0.067 Uiso calc R 1 . .
loop_
    _atom_site_aniso_label
    _atom_site_aniso_U_11
    _atom_site_aniso_U_22
    _atom_site_aniso_U_33
    _atom_site_aniso_U_12
    _atom_site_aniso_U_13
    _atom_site_aniso_U_23
    Cd1 0.02436(13) 0.01957(13) 0.01644(12) -0.00087(9) 0.00734(10) -0.00126(9)
    Br1 0.0256(2) 0.0214(2) 0.02208(19) 0.00007(14) 0.00474(15) -0.00461(14)
    Br2 0.0222(2) 0.0263(2) 0.0179(2) -0.00361(16) 0.00688(16) -0.00281(16)
    Br3 0.0347(3) 0.0242(3) 0.0167(2) 0.0036(2) 0.0096(2) -0.00047(19)
    Br4 0.0288(3) 0.0255(3) 0.0168(3) -0.0041(2) 0.0094(2) 0.0004(2)
    Cl1 0.0256(2) 0.0214(2) 0.02208(19) 0.00007(14) 0.00474(15) -0.00461(14)
    Cl2 0.0222(2) 0.0263(2) 0.0179(2) -0.00361(16) 0.00688(16) -0.00281(16)
    Cl3 0.0347(3) 0.0242(3) 0.0167(2) 0.0036(2) 0.0096(2) -0.00047(19)
    Cl4 0.0288(3) 0.0255(3) 0.0168(3) -0.0041(2) 0.0094(2) 0.0004(2)
    N1 0.0219(14) 0.0195(15) 0.0245(15) -0.0002(11) 0.0099(12) -0.0017(12)
    N2 0.0199(14) 0.0162(14) 0.0226(14) 0.0030(11) 0.0050(11) 0.0009(11)
    C1 0.057(3) 0.028(2) 0.046(3) 0.004(2) -0.012(2) -0.006(2)
    C2 0.044(2) 0.030(2) 0.040(2) -0.0057(19) 0.004(2) 0.0020(18)
    C3 0.0293(19) 0.029(2) 0.042(2) -0.0049(16) 0.0124(17) -0.0086(18)
    C4 0.0270(18) 0.0233(19) 0.0318(19) -0.0068(14) 0.0126(16) -0.0020(15)
    C5 0.0216(16) 0.0253(19) 0.0212(16) -0.0018(14) 0.0059(14) -0.0021(14)
    C6 0.0228(17) 0.0250(19) 0.0195(16) -0.0005(14) 0.0071(14) -0.0011(14)
    C7 0.0197(15) 0.0200(17) 0.0174(15) 0.0032(13) 0.0073(13) -0.0009(13)
    C8 0.0242(17) 0.0265(19) 0.0207(17) -0.0025(14) 0.0061(14) -0.0018(14)
    C9 0.0270(17) 0.0252(19) 0.0230(17) 0.0011(15) 0.0092(15) 0.0020(14)
    C10 0.0277(18) 0.0211(18) 0.0177(16) 0.0030(14) 0.0053(14) 0.0024(13)
    C11 0.0211(16) 0.0210(17) 0.0173(16) 0.0030(13) 0.0047(13) 0.0007(13)
    C12 0.0183(15) 0.0171(16) 0.0196(15) 0.0055(12) 0.0067(13) -0.0004(13)
    C13 0.0207(16) 0.0243(18) 0.0190(16) 0.0008(13) 0.0077(13) -0.0010(14)
    C14 0.0221(16) 0.0233(18) 0.0186(16) 0.0010(14) 0.0048(13) -0.0043(13)
    C15 0.0301(19) 0.0168(17) 0.0313(19) -0.0029(14) 0.0048(16) 0.0018(15)
    C16 0.031(2) 0.028(2) 0.036(2) -0.0106(16) 0.0089(17) 0.0005(17)
    C17 0.0294(19) 0.028(2) 0.037(2) -0.0022(16) 0.0102(17) -0.0013(17)
    C18 0.028(2) 0.046(3) 0.062(3) -0.0073(19) 0.016(2) -0.006(2)
loop_
    _geom_bond_atom_site_label_1
    _geom_bond_atom_site_label_2
    _geom_bond_site_symmetry_2
    _geom_bond_distance
    _geom_bond_publ_flag
    Cd1 Br4 . 2.5168(6) ?
    Cd1 Br3 . 2.5665(6) ?
    Cd1 Br1 . 2.5720(4) ?
    Cd1 Br2 . 2.5901(5) ?
    N1 C5 . 1.342(4) ?
    N1 C9 . 1.348(5) ?
    N1 C4 . 1.489(4) ?
    N2 C10 . 1.337(4) ?
    N2 C14 . 1.350(4) ?
    N2 C15 . 1.492(4) ?
    C1 C2 . 1.523(6) ?
    C1 H1A . 0.9800 ?
    C1 H1B . 0.9800 ?
    C1 H1C . 0.9800 ?
    C2 C3 . 1.505(5) ?
    C2 H2A . 0.9900 ?
    C2 H2B . 0.9900 ?
    C3 C4 . 1.507(5) ?
    C3 H3A . 0.9900 ?
    C3 H3B . 0.9900 ?
    C4 H4A . 0.9900 ?
    C4 H4B . 0.9900 ?
    C5 C6 . 1.366(5) ?
    C5 H5 . 0.9500 ?
    C6 C7 . 1.385(5) ?
    C6 H6 . 0.9500 ?
    C7 C8 . 1.394(5) ?
    C7 C12 . 1.479(5) ?
    C8 C9 . 1.369(5) ?
    C8 H8 . 0.9500 ?
    C9 H9 . 0.9500 ?
    C10 C11 . 1.370(5) ?
    C10 H10 . 0.9500 ?
    C11 C12 . 1.398(4) ?
    C11 H11 . 0.9500 ?
    C12 C13 . 1.384(5) ?
    C13 C14 . 1.371(5) ?
    C13 H13 . 0.9500 ?
    C14 H14 . 0.9500 ?
    C15 C16 . 1.531(5) ?
    C15 H15A . 0.9900 ?
    C15 H15B . 0.9900 ?
    C16 C17 . 1.497(5) ?
    C16 H16A . 0.9900 ?
    C16 H16B . 0.9900 ?
    C17 C18 . 1.521(5) ?
    C17 H17A . 0.9900 ?
    C17 H17B . 0.9900 ?
    C18 H18A . 0.9800 ?
    C18 H18B . 0.9800 ?
    C18 H18C . 0.9800 ?
loop_
    _geom_angle_atom_site_label_1
    _geom_angle_atom_site_label_2
    _geom_angle_atom_site_label_3
    _geom_angle_site_symmetry_1
    _geom_angle_site_symmetry_3
    _geom_angle
    _geom_angle_publ_flag
    Br4 Cd1 Br3 . . 106.22(2) ?
    Br4 Cd1 Br1 . . 106.574(18) ?
    Br3 Cd1 Br1 . . 119.113(17) ?
    Br4 Cd1 Br2 . . 105.991(18) ?
    Br3 Cd1 Br2 . . 106.390(16) ?
    Br1 Cd1 Br2 . . 111.718(15) ?
    C5 N1 C9 . . 120.8(3) ?
    C5 N1 C4 . . 119.5(3) ?
    C9 N1 C4 . . 119.7(3) ?
    C10 N2 C14 . . 120.8(3) ?
    C10 N2 C15 . . 119.2(3) ?
    C14 N2 C15 . . 119.9(3) ?
    C2 C1 H1A . . 109.5 ?
    C2 C1 H1B . . 109.5 ?
    H1A C1 H1B . . 109.5 ?
    C2 C1 H1C . . 109.5 ?
    H1A C1 H1C . . 109.5 ?
    H1B C1 H1C . . 109.5 ?
    C3 C2 C1 . . 110.9(4) ?
    C3 C2 H2A . . 109.5 ?
    C1 C2 H2A . . 109.5 ?
    C3 C2 H2B . . 109.5 ?
    C1 C2 H2B . . 109.5 ?
    H2A C2 H2B . . 108.0 ?
    C2 C3 C4 . . 111.6(3) ?
    C2 C3 H3A . . 109.3 ?
    C4 C3 H3A . . 109.3 ?
    C2 C3 H3B . . 109.3 ?
    C4 C3 H3B . . 109.3 ?
    H3A C3 H3B . . 108.0 ?
    N1 C4 C3 . . 111.4(3) ?
    N1 C4 H4A . . 109.3 ?
    C3 C4 H4A . . 109.3 ?
    N1 C4 H4B . . 109.3 ?
    C3 C4 H4B . . 109.3 ?
    H4A C4 H4B . . 108.0 ?
    N1 C5 C6 . . 120.1(3) ?
    N1 C5 H5 . . 119.9 ?
    C6 C5 H5 . . 119.9 ?
    C5 C6 C7 . . 121.0(3) ?
    C5 C6 H6 . . 119.5 ?
    C7 C6 H6 . . 119.5 ?
    C6 C7 C8 . . 117.5(3) ?
    C6 C7 C12 . . 121.4(3) ?
    C8 C7 C12 . . 121.1(3) ?
    C9 C8 C7 . . 120.0(3) ?
    C9 C8 H8 . . 120.0 ?
    C7 C8 H8 . . 120.0 ?
    N1 C9 C8 . . 120.5(3) ?
    N1 C9 H9 . . 119.7 ?
    C8 C9 H9 . . 119.7 ?
    N2 C10 C11 . . 120.6(3) ?
    N2 C10 H10 . . 119.7 ?
    C11 C10 H10 . . 119.7 ?
    C10 C11 C12 . . 120.0(3) ?
    C10 C11 H11 . . 120.0 ?
    C12 C11 H11 . . 120.0 ?
    C13 C12 C11 . . 117.8(3) ?
    C13 C12 C7 . . 121.6(3) ?
    C11 C12 C7 . . 120.6(3) ?
    C14 C13 C12 . . 120.2(3) ?
    C14 C13 H13 . . 119.9 ?
    C12 C13 H13 . . 119.9 ?
    N2 C14 C13 . . 120.5(3) ?
    N2 C14 H14 . . 119.8 ?
    C13 C14 H14 . . 119.8 ?
    N2 C15 C16 . . 109.5(3) ?
    N2 C15 H15A . . 109.8 ?
    C16 C15 H15A . . 109.8 ?
    N2 C15 H15B . . 109.8 ?
    C16 C15 H15B . . 109.8 ?
    H15A C15 H15B . . 108.2 ?
    C17 C16 C15 . . 113.5(3) ?
    C17 C16 H16A . . 108.9 ?
    C15 C16 H16A . . 108.9 ?
    C17 C16 H16B . . 108.9 ?
    C15 C16 H16B . . 108.9 ?
    H16A C16 H16B . . 107.7 ?
    C16 C17 C18 . . 112.9(3) ?
    C16 C17 H17A . . 109.0 ?
    C18 C17 H17A . . 109.0 ?
    C16 C17 H17B . . 109.0 ?
    C18 C17 H17B . . 109.0 ?
    H17A C17 H17B . . 107.8 ?
    C17 C18 H18A . . 109.5 ?
    C17 C18 H18B . . 109.5 ?
    H18A C18 H18B . . 109.5 ?
    C17 C18 H18C . . 109.5 ?
    H18A C18 H18C . . 109.5 ?
    H18B C18 H18C . . 109.5 ?
loop_
    _geom_torsion_atom_site_label_1
    _geom_torsion_atom_site_label_2
    _geom_torsion_atom_site_label_3
    _geom_torsion_atom_site_label_4
    _geom_torsion_site_symmetry_1
    _geom_torsion_site_symmetry_2
    _geom_torsion_site_symmetry_3
    _geom_torsion_site_symmetry_4
    _geom_torsion
    _geom_torsion_publ_flag
    C1 C2 C3 C4 . . . . 177.1(4) ?
    C5 N1 C4 C3 . . . . -89.0(4) ?
    C9 N1 C4 C3 . . . . 89.4(4) ?
    C2 C3 C4 N1 . . . . -178.1(3) ?
    C9 N1 C5 C6 . . . . 2.2(5) ?
    C4 N1 C5 C6 . . . . -179.4(3) ?
    N1 C5 C6 C7 . . . . 0.4(5) ?
    C5 C6 C7 C8 . . . . -1.8(5) ?
    C5 C6 C7 C12 . . . . 176.9(3) ?
    C6 C7 C8 C9 . . . . 0.7(5) ?
    C12 C7 C8 C9 . . . . -178.1(3) ?
    C5 N1 C9 C8 . . . . -3.4(5) ?
    C4 N1 C9 C8 . . . . 178.2(3) ?
    C7 C8 C9 N1 . . . . 1.9(5) ?
    C14 N2 C10 C11 . . . . 0.8(5) ?
    C15 N2 C10 C11 . . . . -174.9(3) ?
    N2 C10 C11 C12 . . . . 0.6(5) ?
    C10 C11 C12 C13 . . . . -1.9(5) ?
    C10 C11 C12 C7 . . . . 179.4(3) ?
    C6 C7 C12 C13 . . . . -154.1(3) ?
    C8 C7 C12 C13 . . . . 24.6(4) ?
    C6 C7 C12 C11 . . . . 24.5(4) ?
    C8 C7 C12 C11 . . . . -156.8(3) ?
    C11 C12 C13 C14 . . . . 1.8(5) ?
    C7 C12 C13 C14 . . . . -179.5(3) ?
    C10 N2 C14 C13 . . . . -0.9(5) ?
    C15 N2 C14 C13 . . . . 174.8(3) ?
    C12 C13 C14 N2 . . . . -0.4(5) ?
    C10 N2 C15 C16 . . . . 70.9(4) ?
    C14 N2 C15 C16 . . . . -104.9(3) ?
    N2 C15 C16 C17 . . . . 61.5(4) ?
    C15 C16 C17 C18 . . . . -176.9(3) ?
