# Supplementary material for: 1,1′-Di-n-butyl-4,4′-bipyridinium 2.375-bromido-1.625-chloridocadmate
Source: Acta Crystallogr Sect E Struct Rep Online. 2011 Jan 12;67(Pt 2):m158. doi: 10.1107/S1600536811000080 (PMC3051789; doi:10.1107/S1600536811000080)
Supplement: Supplementary file 2 [file e-67-0m158-Isup2.hkl]

# 
# h,k,l, Fc-squared, Fo-squared, sigma(Fo-squared) and status flag 
# 
data_I
_shelx_title '  P21/c  C18H26N2 Cd-1.625Cl-2.375Br' 
_shelx_refln_list_code          4 
_shelx_F_calc_maximum      342.65 
_exptl_crystal_F_000      1227.00 
_reflns_d_resolution_high  0.7696 
 
loop_ 
 _symmetry_equiv_pos_as_xyz 
 'x, y, z' 
 '-x, y+1/2, -z+1/2' 
 '-x, -y, -z' 
 'x, -y-1/2, z-1/2' 
 
_cell_length_a     8.6969 
_cell_length_b    16.6024 
_cell_length_c    16.6881 
_cell_angle_alpha  90.000 
_cell_angle_beta  104.936 
_cell_angle_gamma  90.000 
 
_shelx_F_squared_multiplier     1.000 
 
loop_ 
 _refln_index_h 
 _refln_index_k 
 _refln_index_l 
 _refln_F_squared_calc 
 _refln_F_squared_meas 
 _refln_F_squared_sigma 
 _refln_observed_status 
   1   0   0    53780.93    47766.39   1877.34 o 
   2   0   0      111.54      148.30     12.66 o 
   3   0   0     2698.18     3511.81    102.29 o 
   4   0   0      456.89      562.63     33.96 o 
   5   0   0    31959.29    30897.59    818.93 o 
   6   0   0    22901.23    21582.29   1023.56 o 
   7   0   0     4835.27     4913.96    288.72 o 
   8   0   0     4927.16     4941.27    259.12 o 
   9   0   0      403.37      358.77     86.54 o 
  10   0   0      507.63      390.74     98.28 o 
   1   1   0     5002.31     5088.19     95.84 o 
   2   1   0     6693.28     6745.89    138.49 o 
   3   1   0      770.14      891.87     29.16 o 
   4   1   0     7137.46     6508.84    134.34 o 
   5   1   0    10083.94    10339.81    201.27 o 
   6   1   0      464.69      493.22     29.07 o 
   7   1   0      538.59      646.76     44.58 o 
   8   1   0       51.96       85.51     38.59 o 
   9   1   0      332.61      379.56     61.24 o 
  10   1   0     1432.34     1493.82    108.62 o 
   0   2   0    35357.87    33680.91    883.51 o 
   1   2   0     4524.07     4409.13    124.82 o 
   2   2   0     2992.88     2594.57     52.87 o 
   3   2   0     1376.48     1118.92     30.13 o 
   4   2   0     1581.84     1599.41     41.57 o 
   5   2   0      516.22      446.21     25.30 o 
   6   2   0     3876.38     3907.64     88.65 o 
   7   2   0      300.74      322.85     32.27 o 
   8   2   0     1314.88     1329.36    101.83 o 
   9   2   0       19.21       94.92     83.87 o 
  10   2   0      232.07      357.97     76.29 o 
   1   3   0    29554.63    29764.70    615.90 o 
   2   3   0    33758.46    30672.25    670.52 o 
   3   3   0    22527.52    22743.50    423.90 o 
   4   3   0    26002.43    26175.56    489.67 o 
   5   3   0     8439.88     8034.96    158.32 o 
   6   3   0     1251.73     1148.20     64.46 o 
   7   3   0     2011.79     2021.02     67.37 o 
   8   3   0     1628.93     1740.10    122.78 o 
   9   3   0      839.30      828.03     74.61 o 
  10   3   0      167.27      309.76     69.07 o 
   0   4   0    14540.04    14301.61    377.34 o 
   1   4   0     1132.73     1039.96     29.36 o 
   2   4   0       87.98      104.70      9.24 o 
   3   4   0     2009.57     2105.65     47.63 o 
   4   4   0    11926.13    11771.79    225.09 o 
   5   4   0     7049.95     6522.95    130.68 o 
   6   4   0       25.29       31.53     22.83 o 
   7   4   0     1880.22     1965.90     72.63 o 
   8   4   0      233.09      255.19     44.32 o 
   9   4   0       21.67       88.32     55.68 o 
  10   4   0     1595.59     1699.90    107.40 o 
   1   5   0     4287.34     4174.03    102.28 o 
   2   5   0    36220.35    35354.04    656.86 o 
   3   5   0    28621.45    25837.46    618.44 o 
   4   5   0      203.76      297.26     27.32 o 
   5   5   0     2729.81     2709.36     63.63 o 
   6   5   0      364.45      427.44     30.33 o 
   7   5   0       57.86       23.12     27.47 o 
   8   5   0     1872.96     1959.74    103.54 o 
   9   5   0      129.38      210.14     59.29 o 
  10   5   0     2658.93     2763.29    144.10 o 
   0   6   0     6861.93     6645.31    181.08 o 
   1   6   0     7314.93     7512.85    161.50 o 
   2   6   0    35296.71    33159.04    688.07 o 
   3   6   0     1500.30     1382.26     36.80 o 
   4   6   0    25904.80    24983.32    507.41 o 
   5   6   0      300.02      387.72     27.43 o 
   6   6   0      333.46      298.85     37.58 o 
   7   6   0    10920.20    11171.33    241.34 o 
   8   6   0     1278.35     1342.47     65.85 o 
   9   6   0     4697.73     4969.50    193.86 o 
  10   6   0     3099.27     3471.04    162.77 o 
   1   7   0       42.11       54.85     13.04 o 
   2   7   0      338.95      400.65     21.33 o 
   3   7   0     3213.10     2950.09     65.46 o 
   4   7   0     1682.08     1746.18     46.11 o 
   5   7   0     5717.75     5326.39    123.08 o 
   6   7   0      471.24      485.18     33.29 o 
   7   7   0     2191.81     2279.56     75.02 o 
   8   7   0     2046.27     2154.75    138.16 o 
   9   7   0     1039.83     1103.13    131.98 o 
  10   7   0       27.43       99.12    102.10 o 
   0   8   0      147.37      243.11     18.68 o 
   1   8   0     4963.60     4686.22    107.55 o 
   2   8   0    16837.19    16138.16    340.97 o 
   3   8   0     2992.82     3081.24     69.11 o 
   4   8   0     8663.63     8165.86    162.13 o 
   5   8   0      550.03      488.02     30.52 o 
   6   8   0      423.87      415.73     35.28 o 
   7   8   0     3622.56     3846.22    122.57 o 
   8   8   0      228.37      266.58     61.91 o 
   9   8   0     3205.27     3126.97    175.28 o 
  10   8   0     1457.56     1456.22    133.76 o 
   1   9   0      246.76      257.98     21.64 o 
   2   9   0    19244.66    18716.42    395.22 o 
   3   9   0    24425.18    23658.48    495.38 o 
   4   9   0       20.19       -7.42     18.36 o 
   5   9   0    10853.33    10472.11    225.83 o 
   6   9   0     1557.59     1596.03     72.58 o 
   7   9   0     2137.39     2157.40     90.35 o 
   8   9   0    12448.76    12490.78    367.51 o 
   9   9   0     1464.06     1312.53    118.78 o 
   0  10   0    26865.10    27450.84    933.69 o 
   1  10   0     4928.95     4723.31    110.76 o 
   2  10   0       95.04       95.68     21.22 o 
   3  10   0      524.48      547.00     31.04 o 
   4  10   0        1.35        3.76     30.70 o 
   5  10   0      525.68      536.68     45.87 o 
   6  10   0      250.44      179.42     42.98 o 
   7  10   0     3219.79     3287.93    132.27 o 
   8  10   0       14.47       54.79     63.35 o 
   9  10   0        3.01       88.53     87.60 o 
   1  11   0      522.52      549.71     31.27 o 
   2  11   0      269.26      226.49     25.86 o 
   3  11   0      554.80      554.56     33.45 o 
   4  11   0     4640.05     4306.75    213.71 o 
   5  11   0       24.00        1.77     38.20 o 
   6  11   0      750.74      699.50     56.28 o 
   7  11   0      405.82      477.55     55.75 o 
   8  11   0     1621.46     1646.69    133.71 o 
   9  11   0     1536.74     1388.73    128.02 o 
   0  12   0     9113.05     8687.98    329.91 o 
   1  12   0     2145.08     2038.31     69.08 o 
   2  12   0     3106.51     2962.84     83.25 o 
   3  12   0     1729.46     1601.48     57.81 o 
   4  12   0     4652.19     4387.86    303.49 o 
   5  12   0     9112.17     9219.21    238.62 o 
   6  12   0     5063.97     5274.51    159.71 o 
   7  12   0       52.85       43.99     75.59 o 
   8  12   0     1160.84     1129.63    184.65 o 
   9  12   0      345.28      376.33    103.51 o 
   1  13   0      380.18      428.47     45.81 o 
   2  13   0       19.40      -39.42     26.28 o 
   3  13   0     1118.43     1030.44     66.94 o 
   4  13   0        4.45       20.22     39.98 o 
   5  13   0      277.05      352.68     67.85 o 
   6  13   0      153.33      163.67     52.52 o 
   7  13   0      166.14      182.51     69.78 o 
   8  13   0       21.07       -0.37     73.70 o 
   0  14   0    21166.13    21042.04   1061.23 o 
   1  14   0     1134.41     1041.45    109.61 o 
   2  14   0     4337.11     4118.75    130.91 o 
   3  14   0       29.40       30.85     54.43 o 
   4  14   0      602.55      567.53     53.82 o 
   5  14   0    13624.61    14012.18    453.63 o 
   6  14   0     5905.46     5976.78    181.11 o 
   7  14   0     1108.78     1074.64     94.83 o 
   8  14   0      730.67      682.41     93.51 o 
   1  15   0     4691.01     4738.90    147.29 o 
   2  15   0       27.99       43.11     43.38 o 
   3  15   0     4278.87     3852.89    192.14 o 
   4  15   0     3818.55     3990.89    165.79 o 
   5  15   0     3504.39     3688.67    165.97 o 
   6  15   0     2340.45     2585.22    114.60 o 
   7  15   0     3355.67     3523.53    164.03 o 
   0  16   0     2686.91     2530.42    259.65 o 
   1  16   0     1460.43     1426.70     76.06 o 
   2  16   0       16.23        9.66     60.94 o 
   3  16   0      139.73       91.67     69.33 o 
   4  16   0       78.04      -51.26     71.10 o 
   5  16   0       20.96      110.68     79.26 o 
   6  16   0      403.58      459.24     92.06 o 
   7  16   0      766.00      871.55    149.10 o 
   1  17   0     6388.94     6312.65    188.89 o 
   2  17   0     4803.37     4741.51    185.29 o 
   3  17   0      956.19      820.49    106.15 o 
   4  17   0      526.60      576.07     91.14 o 
   5  17   0        6.76      148.31     86.86 o 
   6  17   0     3180.29     3487.67    174.67 o 
   0  18   0     1508.25     1536.57    155.85 o 
   1  18   0      123.60      188.12     60.57 o 
   2  18   0        5.35       13.19     77.42 o 
   3  18   0      174.54      138.76     83.40 o 
   4  18   0      104.86       51.64     84.64 o 
   5  18   0     1225.82     1274.13    172.16 o 
   6  18   0      434.20      468.53    105.79 o 
   1  19   0      180.76      191.68     96.67 o 
   2  19   0      472.78      512.68    113.95 o 
   3  19   0      222.42      315.57     92.55 o 
   4  19   0       65.74       62.85     90.75 o 
   5  19   0      242.75      349.60    101.88 o 
   0  20   0      116.34      128.09     99.83 o 
   1  20   0      586.77      518.06    320.66 o 
   2  20   0     2166.99     2015.77    321.16 o 
   3  20   0       41.10       81.24     93.86 o 
   4  20   0     3391.89     3164.89    337.03 o 
   1  21   0       64.01       63.19    109.48 o 
   2  21   0     2562.84     2908.99    267.78 o 
 -11   1   1      451.51      589.85     82.84 o 
 -10   1   1     3575.10     3829.58    166.38 o 
  -9   1   1      595.49      723.68     70.17 o 
  -8   1   1     2156.67     2422.58     84.27 o 
  -7   1   1    17604.18    18137.43    376.96 o 
  -6   1   1    12950.37    12908.61    250.49 o 
  -5   1   1     6032.55     6089.82    123.95 o 
  -4   1   1     2840.99     2452.66     56.08 o 
  -3   1   1     9269.72     9771.32    186.21 o 
  -2   1   1     8093.86     8438.81    172.59 o 
  -1   1   1    18046.31    18719.30    375.66 o 
   0   1   1     1936.94     1601.24     86.79 o 
   1   1   1     6412.10     6202.00    126.23 o 
   2   1   1     5195.00     5034.43     97.60 o 
   3   1   1      684.19      827.71     27.99 o 
   4   1   1    10669.89    10442.85    216.93 o 
   5   1   1     4430.73     4413.68    113.27 o 
   6   1   1     8041.57     8162.98    177.15 o 
   7   1   1    14457.31    14210.98    276.55 o 
   8   1   1     1716.35     1976.72    105.02 o 
   9   1   1     2494.42     2640.36    130.72 o 
  10   1   1     1263.63     1330.85     97.53 o 
 -10   2   1     1104.56      978.10     84.42 o 
  -9   2   1      985.97     1038.43    176.62 o 
  -8   2   1     5436.94     5527.98    133.97 o 
  -7   2   1        7.89       52.68     26.96 o 
  -6   2   1    23762.45    24070.38    455.80 o 
  -5   2   1    19396.78    19096.10    361.96 o 
  -4   2   1     5080.42     5152.58    112.62 o 
  -3   2   1    11705.76    12015.23    232.02 o 
  -2   2   1    19261.29    19937.40    401.53 o 
  -1   2   1    23478.47    25006.38    564.60 o 
   0   2   1    53589.37    50958.33   1993.59 o 
   1   2   1     6413.78     6239.39    156.70 o 
   2   2   1     8775.38     8474.00    203.12 o 
   3   2   1     1640.41     1643.09     39.37 o 
   4   2   1    19800.87    18952.07    405.68 o 
   5   2   1    35224.06    35492.07    717.33 o 
   6   2   1      490.92      444.39     27.74 o 
   7   2   1     3600.16     3652.46     95.53 o 
   8   2   1       52.12       22.26     48.32 o 
   9   2   1        1.41       23.25     61.96 o 
  10   2   1     1565.26     1435.45    101.05 o 
 -10   3   1      152.81      175.94     64.00 o 
  -9   3   1     1088.20     1116.40     81.80 o 
  -8   3   1      325.88      323.27     37.05 o 
  -7   3   1     1029.10      969.65     58.64 o 
  -6   3   1     6445.94     6425.60    141.67 o 
  -5   3   1     7189.33     7300.24    145.59 o 
  -4   3   1     4701.59     4976.96    101.10 o 
  -3   3   1       73.32       99.10     16.70 o 
  -2   3   1    12462.12    13403.27    272.13 o 
  -1   3   1      189.71      334.87     18.34 o 
   0   3   1      178.90      193.14      7.93 o 
   1   3   1    25012.51    25539.98    474.41 o 
   2   3   1    83766.30    80770.02   2460.45 o 
   3   3   1       91.73       64.37     11.30 o 
   4   3   1    11997.54    11290.57    216.04 o 
   5   3   1      314.95      302.98     21.55 o 
   6   3   1     1417.10     1292.71     48.35 o 
   7   3   1    10111.01     9965.89    234.51 o 
   8   3   1      817.20      742.71     64.83 o 
   9   3   1     3647.04     3830.76    161.89 o 
  10   3   1       15.60       52.63     66.12 o 
 -10   4   1     2698.69     3068.62    148.14 o 
  -9   4   1      667.82      600.67     67.54 o 
  -8   4   1       27.92       93.68     36.32 o 
  -7   4   1     1300.93     1247.07     54.29 o 
  -6   4   1     3186.34     3243.06     84.02 o 
  -5   4   1     4608.40     4334.83     91.44 o 
  -4   4   1     7192.21     7424.73    158.42 o 
  -3   4   1       13.31       40.64     17.09 o 
  -2   4   1     6303.10     5894.03    113.91 o 
  -1   4   1     4548.36     5117.19     98.93 o 
   0   4   1     1453.61     1448.11     32.09 o 
   1   4   1    21022.06    21422.71    511.27 o 
   2   4   1      218.19      152.53     10.19 o 
   3   4   1    10335.13     9681.84    185.57 o 
   4   4   1     6787.87     6434.69    128.02 o 
   5   4   1     7250.82     7113.49    142.11 o 
   6   4   1    15203.26    15072.92    314.87 o 
   7   4   1     7969.17     7822.21    175.46 o 
   8   4   1     1149.01     1000.83     72.77 o 
   9   4   1     1920.37     1999.27    116.80 o 
  10   4   1      816.62      840.64     85.97 o 
 -10   5   1      371.18      288.67     68.26 o 
  -9   5   1      308.32      456.75     63.78 o 
  -8   5   1     6050.67     6341.98    151.31 o 
  -7   5   1      815.15      784.06     57.65 o 
  -6   5   1      124.61      113.68     24.86 o 
  -5   5   1      791.21      888.12     36.58 o 
  -4   5   1     1287.84     1323.57     43.88 o 
  -3   5   1    19367.05    18852.42    382.94 o 
  -2   5   1    33032.41    30706.00    571.30 o 
  -1   5   1     1834.86     1703.13     37.99 o 
   0   5   1     2423.45     2565.89     52.72 o 
   1   5   1       10.01       33.10     10.00 o 
   2   5   1     8441.38     8243.37    158.31 o 
   3   5   1    18410.83    16800.02    317.10 o 
   4   5   1     2535.52     2545.72     70.91 o 
   5   5   1     2125.92     2138.55     55.08 o 
   6   5   1     1709.51     1622.57     56.57 o 
   7   5   1      508.26      594.70     52.44 o 
   8   5   1     1323.16     1371.26    106.09 o 
   9   5   1     1813.04     1813.44    127.28 o 
  10   5   1      215.95      221.07     71.64 o 
 -10   6   1      917.17     1032.26     88.71 o 
  -9   6   1      223.91      292.50     55.77 o 
  -8   6   1        5.56       64.79     33.93 o 
  -7   6   1      154.78      188.04     31.10 o 
  -6   6   1      169.44      156.30     28.83 o 
  -5   6   1      332.66      349.63     25.88 o 
  -4   6   1     2351.21     2395.55     63.69 o 
  -3   6   1     6362.96     6647.98    130.91 o 
  -2   6   1     1106.85     1182.93     34.12 o 
  -1   6   1    14789.29    15012.09    314.95 o 
   0   6   1     2516.18     2462.19     52.20 o 
   1   6   1     2504.35     2214.33     55.37 o 
   2   6   1     5568.65     5439.18    117.11 o 
   3   6   1    11881.65    11873.32    231.04 o 
   4   6   1     2842.44     3024.96     68.30 o 
   5   6   1      339.68      353.77     41.92 o 
   6   6   1     6928.32     6912.51    155.96 o 
   7   6   1     6464.64     6504.48    170.71 o 
   8   6   1      788.23      788.62    114.78 o 
   9   6   1      495.45      558.90     66.05 o 
  10   6   1       48.00       27.56    102.26 o 
 -10   7   1     1758.42     1775.23    168.26 o 
  -9   7   1     5521.57     5685.14    187.19 o 
  -8   7   1    12185.51    11877.86    259.49 o 
  -7   7   1      899.83     1009.70     82.54 o 
  -6   7   1        3.00      -25.34     24.18 o 
  -5   7   1     9354.04     9313.28    200.49 o 
  -4   7   1     5181.22     5116.39    116.17 o 
  -3   7   1    90187.26    91339.95   2079.28 o 
  -2   7   1    13251.75    12618.96    239.55 o 
  -1   7   1      698.29      768.67     35.50 o 
   0   7   1      373.90      313.18     22.54 o 
   1   7   1     2344.25     2231.11     57.94 o 
   2   7   1    82262.26    81373.82   1676.11 o 
   3   7   1    28537.29    27724.17    611.71 o 
   4   7   1      193.10      192.57     17.30 o 
   5   7   1     6027.05     5811.64    132.93 o 
   6   7   1     2004.98     1789.19     61.75 o 
   7   7   1     2574.67     2517.21     91.30 o 
   8   7   1     4875.94     4673.98    160.09 o 
   9   7   1      298.42      391.76     91.68 o 
  10   7   1      455.55      556.21    122.52 o 
 -10   8   1      667.35      823.45    169.01 o 
  -9   8   1      693.52      582.04    116.33 o 
  -8   8   1     3993.52     4247.28    134.27 o 
  -7   8   1     2101.13     2181.74     74.33 o 
  -6   8   1     2551.28     2484.44     74.87 o 
  -5   8   1      916.82      946.59     41.08 o 
  -4   8   1     2855.05     2856.78     66.10 o 
  -3   8   1      398.22      403.71     18.85 o 
  -2   8   1    24993.73    24479.12    511.17 o 
  -1   8   1     1329.71     1357.61     45.48 o 
   0   8   1      575.87      632.81     27.66 o 
   1   8   1    12565.69    11671.21    249.10 o 
   2   8   1    23732.08    23915.99    501.00 o 
   3   8   1      232.77      270.04     22.16 o 
   4   8   1       91.26      154.12     17.49 o 
   5   8   1     1597.87     1628.31     55.53 o 
   6   8   1     2637.29     2611.84     78.35 o 
   7   8   1     3185.82     3386.38    110.19 o 
   8   8   1       76.91       52.71     71.66 o 
   9   8   1     1570.04     1446.85    123.68 o 
 -10   9   1       85.79       77.83     92.09 o 
  -9   9   1      751.54      766.59     99.70 o 
  -8   9   1     1637.31     1747.03    122.03 o 
  -7   9   1      812.48      736.41     67.58 o 
  -6   9   1      689.99      627.64     48.73 o 
  -5   9   1        8.54       -6.86     22.41 o 
  -4   9   1     3750.37     3374.29     85.04 o 
  -3   9   1       46.04       68.14     14.60 o 
  -2   9   1      479.78      425.52     24.91 o 
  -1   9   1     1429.35     1237.11     62.54 o 
   0   9   1     3450.82     3561.55     86.12 o 
   1   9   1     2047.48     1975.64     56.93 o 
   2   9   1      566.57      667.23     31.00 o 
   3   9   1     5400.79     5286.99    137.06 o 
   4   9   1     7730.79     7599.11    153.63 o 
   5   9   1     1086.97     1194.27     59.71 o 
   6   9   1     1551.05     1506.46    109.75 o 
   7   9   1       31.83       86.15     56.47 o 
   8   9   1     1153.92      975.50    101.26 o 
   9   9   1     3498.23     4156.86    263.03 o 
  -9  10   1      959.89      831.63    136.77 o 
  -8  10   1      410.16      386.31     69.05 o 
  -7  10   1     4364.58     4364.32    136.01 o 
  -6  10   1     4259.27     4390.89    133.52 o 
  -5  10   1     3291.89     3300.25    107.39 o 
  -4  10   1    12432.38    12357.91    301.38 o 
  -3  10   1      386.99      363.28     27.03 o 
  -2  10   1    14120.06    13792.06    296.44 o 
  -1  10   1    28235.39    26725.45    624.01 o 
   0  10   1    13438.31    13316.70    284.87 o 
   1  10   1    11879.99    11954.75    257.34 o 
   2  10   1     7658.46     7302.42    164.94 o 
   3  10   1     1450.64     1510.19     91.19 o 
   4  10   1     7652.23     7704.61    198.90 o 
   5  10   1     3842.53     3853.09    120.12 o 
   6  10   1      232.77      216.94     45.13 o 
   7  10   1        0.87       50.39     58.47 o 
   8  10   1      159.27      163.91     80.46 o 
   9  10   1     1237.84     1073.25    116.82 o 
  -9  11   1        2.98       56.07     86.44 o 
  -8  11   1       73.37      113.01     76.55 o 
  -7  11   1       33.81       40.62     47.61 o 
  -6  11   1      801.62      818.74     58.76 o 
  -5  11   1        1.10       -0.31     36.69 o 
  -4  11   1    10125.76    10624.80    316.64 o 
  -3  11   1     8973.70     9010.27    202.01 o 
  -2  11   1      353.10      335.58     33.28 o 
  -1  11   1     1407.15     1489.67     64.05 o 
   0  11   1     1900.16     1685.76     67.99 o 
   1  11   1     5438.36     5680.23    132.69 o 
   2  11   1    16916.38    16136.49    345.59 o 
   3  11   1       18.59       16.30     24.60 o 
   4  11   1      550.32      529.23     44.74 o 
   5  11   1     3192.36     3202.58    110.43 o 
   6  11   1      381.61      382.52     64.30 o 
   7  11   1     1260.72     1236.48    169.03 o 
   8  11   1      482.92      449.41     90.83 o 
   9  11   1     1161.17     1206.94    125.92 o 
  -9  12   1      614.99      502.73    103.63 o 
  -8  12   1     1136.55     1049.55     93.99 o 
  -7  12   1      171.91      265.61     54.94 o 
  -6  12   1     4956.62     4976.48    152.27 o 
  -5  12   1     2170.91     2182.80    112.77 o 
  -4  12   1     1489.35     1469.44    101.74 o 
  -3  12   1     3888.69     3685.56     98.96 o 
  -2  12   1      402.51      362.50     29.97 o 
  -1  12   1    18320.73    18082.12    443.30 o 
   0  12   1    10772.07    10375.46    265.22 o 
   1  12   1      792.32      779.43     37.52 o 
   2  12   1       21.27       41.71     25.87 o 
   3  12   1      162.93       95.66     28.87 o 
   4  12   1     7656.60     7745.44    246.62 o 
   5  12   1     8741.76     8464.78    224.09 o 
   6  12   1      456.02      482.24     56.50 o 
   7  12   1     1814.79     1630.10    102.84 o 
   8  12   1      434.19      403.07    145.17 o 
  -8  13   1      160.00      139.46     76.41 o 
  -7  13   1     1622.43     1615.00    149.90 o 
  -6  13   1       16.91       50.94     48.07 o 
  -5  13   1    13645.51    13666.82    405.59 o 
  -4  13   1     6555.93     6552.80    179.96 o 
  -3  13   1      802.15      757.24     50.99 o 
  -2  13   1     7387.88     7479.24    233.79 o 
  -1  13   1    12837.17    12506.96    317.38 o 
   0  13   1      528.55      493.40     44.69 o 
   1  13   1     4795.00     4658.45    150.47 o 
   2  13   1      105.17       79.12     45.90 o 
   3  13   1      967.15      873.47     53.68 o 
   4  13   1     8127.52     8440.51    222.18 o 
   5  13   1     3043.91     3340.39    120.62 o 
   6  13   1     1110.43      966.53     79.22 o 
   7  13   1     1291.25     1309.32    106.36 o 
   8  13   1      560.13      606.69    105.78 o 
  -8  14   1     1428.85     1498.70    113.26 o 
  -7  14   1      232.44      151.90     61.28 o 
  -6  14   1     3221.77     3331.61    124.90 o 
  -5  14   1     2487.91     2576.00    103.31 o 
  -4  14   1        6.63       36.01     43.80 o 
  -3  14   1        4.88      -12.37     55.67 o 
  -2  14   1       10.76       -9.13     39.78 o 
  -1  14   1     1750.97     1835.44     78.67 o 
   0  14   1    18492.22    17492.05    435.22 o 
   1  14   1      599.46      581.42     55.14 o 
   2  14   1     1722.13     1623.27     74.50 o 
   3  14   1      312.93      262.83     66.28 o 
   4  14   1      136.33      151.28     48.39 o 
   5  14   1     1089.75     1165.25    131.13 o 
   6  14   1      225.24      167.45     57.92 o 
   7  14   1      385.17      262.90     79.93 o 
   8  14   1      458.42      320.21    169.07 o 
  -7  15   1     1233.70     1075.38    106.11 o 
  -6  15   1      366.68      335.47     61.31 o 
  -5  15   1     1271.32     1187.76     93.84 o 
  -4  15   1     3603.61     3749.10    181.97 o 
  -3  15   1     1593.95     1389.70    130.87 o 
  -2  15   1     4483.49     4338.88    138.88 o 
  -1  15   1     4777.49     4717.33    167.94 o 
   0  15   1       53.08       55.26     47.95 o 
   1  15   1     3733.38     3778.06    140.73 o 
   2  15   1     6002.86     5689.45    168.50 o 
   3  15   1      744.70      629.60     76.72 o 
   4  15   1     1546.93     1505.06    100.39 o 
   5  15   1      145.69      159.45     57.43 o 
   6  15   1      654.96      638.05     72.08 o 
   7  15   1      668.39      605.76     92.58 o 
  -7  16   1        5.59      -50.75     87.40 o 
  -6  16   1     6869.07     7217.35    258.20 o 
  -5  16   1     4978.79     5415.07    207.94 o 
  -4  16   1       19.09       14.53    101.90 o 
  -3  16   1        1.24        1.75     67.18 o 
  -2  16   1       94.56       20.79     63.14 o 
  -1  16   1     7913.09     8120.16    225.64 o 
   0  16   1    20552.98    20165.25    725.09 o 
   1  16   1     1537.30     1576.25     89.48 o 
   2  16   1     1346.91     1361.26    123.15 o 
   3  16   1      490.51      512.82     77.78 o 
   4  16   1       38.67      -18.02    106.90 o 
   5  16   1     3058.11     3058.79    155.22 o 
   6  16   1     1029.38      971.03    102.32 o 
   7  16   1      317.60      318.23    127.62 o 
  -6  17   1       46.45      126.24     90.86 o 
  -5  17   1      937.06      808.08    146.50 o 
  -4  17   1      774.09      654.22    106.12 o 
  -3  17   1     2203.14     2198.44    196.80 o 
  -2  17   1      675.72      689.01     82.52 o 
  -1  17   1      168.30      145.10     55.44 o 
   0  17   1     1631.26     1608.52     96.07 o 
   1  17   1       93.51      136.73     54.47 o 
   2  17   1     2264.92     2293.06    153.05 o 
   3  17   1      486.92      380.84     83.59 o 
   4  17   1     2371.73     2095.98    124.55 o 
   5  17   1       55.20      -24.46     85.87 o 
   6  17   1      578.60      522.31    134.98 o 
  -6  18   1       92.05      164.94     99.15 o 
  -5  18   1      697.91      797.41    127.64 o 
  -4  18   1      202.32      122.51     86.64 o 
  -3  18   1      508.47      488.45     87.85 o 
  -2  18   1     1964.84     1903.80    179.38 o 
  -1  18   1       28.01       13.54     57.72 o 
   0  18   1     2662.42     2823.63    141.85 o 
   1  18   1     7243.72     7205.07    283.43 o 
   2  18   1      701.34      659.38     91.44 o 
   3  18   1       29.66       40.60     81.83 o 
   4  18   1      783.75      633.22     97.39 o 
   5  18   1      248.62      345.65     97.93 o 
  -5  19   1       35.37       97.77     95.39 o 
  -4  19   1      826.74      739.77    181.33 o 
  -3  19   1     4304.46     4907.41    343.36 o 
  -2  19   1     3787.13     3889.14    178.31 o 
  -1  19   1       31.19        8.48     78.11 o 
   0  19   1      215.33      219.47     72.67 o 
   1  19   1     1856.27     2027.75    191.89 o 
   2  19   1     5702.00     5541.65    219.55 o 
   3  19   1     3274.85     3202.54    162.38 o 
   4  19   1       90.18      196.49     96.36 o 
   5  19   1      594.87      586.78    109.05 o 
  -4  20   1       24.69       50.35     95.41 o 
  -3  20   1      292.99      322.55     94.03 o 
  -2  20   1        8.19      -25.59     84.63 o 
  -1  20   1       39.60       61.08     94.63 o 
   0  20   1      989.94      956.33     84.95 o 
   1  20   1     1172.56     1294.38    116.61 o 
   2  20   1        6.48      114.43    107.60 o 
   3  20   1      267.18      349.66    101.12 o 
  -2  21   1     2068.91     1847.11    135.54 o 
  -1  21   1       22.90      -46.84    122.54 o 
   0  21   1      345.05       98.16    129.77 o 
   1  21   1       18.52       12.92    128.09 o 
   2  21   1     3436.19     3593.72    220.49 o 
 -11   0   2     1292.76     1236.95    139.21 o 
 -10   0   2     1408.88     1627.92    145.60 o 
  -9   0   2       80.39      122.20     57.55 o 
  -8   0   2     3254.45     3251.85    147.79 o 
  -7   0   2     1446.62     1386.17     86.26 o 
  -6   0   2    39250.67    37822.21   1001.58 o 
  -5   0   2    38791.59    38957.69   1030.40 o 
  -4   0   2     1672.59     1271.43     50.48 o 
  -3   0   2     1890.66     1867.85     59.91 o 
  -2   0   2    31312.34    29882.04    787.55 o 
  -1   0   2    29649.05    31760.65    834.41 o 
   0   0   2    22993.38    23961.26    941.73 o 
   1   0   2    25278.50    21823.37    699.89 o 
   2   0   2     4209.52     3688.91    146.34 o 
   3   0   2       30.71       65.60     15.85 o 
   4   0   2    13130.94    13066.84    353.17 o 
   5   0   2     2224.58     2064.26     93.21 o 
   6   0   2      653.43      552.96     70.21 o 
   7   0   2      565.79      524.18     64.13 o 
   8   0   2     3567.75     3608.06    212.64 o 
   9   0   2     3959.52     3598.21    222.06 o 
  10   0   2     1056.44     1068.21    132.48 o 
 -11   1   2      818.16      869.08     89.38 o 
 -10   1   2      318.04      411.21     68.96 o 
  -9   1   2      266.66      290.79     43.55 o 
  -8   1   2       18.85       88.98     36.91 o 
  -7   1   2      927.56      971.49     43.79 o 
  -6   1   2     3590.10     3740.72     85.28 o 
  -5   1   2     3189.45     3195.96     72.03 o 
  -4   1   2     2048.47     2171.46     50.80 o 
  -3   1   2      836.07      755.13     23.97 o 
  -2   1   2    19507.60    18460.63    372.52 o 
  -1   1   2      509.31      356.77     22.63 o 
   0   1   2    11521.00    11326.02    408.13 o 
   1   1   2     1371.57     1114.27     79.95 o 
   2   1   2     2920.20     2656.02     69.55 o 
   3   1   2    18584.46    15875.17    297.43 o 
   4   1   2     4849.85     4411.45     97.78 o 
   5   1   2      748.80      731.46     31.22 o 
   6   1   2      443.47      559.93     33.52 o 
   7   1   2       18.07       16.96     35.75 o 
   8   1   2     2374.83     2589.65    123.99 o 
   9   1   2     1424.74     1434.40     93.43 o 
  10   1   2      446.85      337.07     75.34 o 
 -11   2   2      672.14      768.00    114.85 o 
 -10   2   2      383.47      424.79     68.98 o 
  -9   2   2     4118.73     4383.18    146.15 o 
  -8   2   2     1724.52     1732.62     66.50 o 
  -7   2   2      324.44      332.14     39.53 o 
  -6   2   2     4310.20     4366.61     96.07 o 
  -5   2   2    17712.95    16958.08    322.93 o 
  -4   2   2      252.41      307.47     19.24 o 
  -3   2   2    19111.70    19263.90    360.94 o 
  -2   2   2     8568.97     9537.67    179.91 o 
  -1   2   2     2167.15     1902.84     40.76 o 
   0   2   2    26515.90    26627.13    617.76 o 
   1   2   2    53236.92    54324.61   1744.07 o 
   2   2   2       80.27       85.15      8.65 o 
   3   2   2     1303.22     1428.72     46.85 o 
   4   2   2     3704.16     3498.78     74.91 o 
   5   2   2      144.43      148.32     19.26 o 
   6   2   2     5444.56     5102.25    116.90 o 
   7   2   2      214.34      257.97     44.38 o 
   8   2   2     5518.99     5941.24    214.74 o 
   9   2   2     3775.63     4226.37    174.40 o 
  10   2   2       85.36      112.21     70.58 o 
 -11   3   2        2.46       26.86    131.86 o 
 -10   3   2      426.78      602.65     73.43 o 
  -9   3   2      171.32      302.90     50.89 o 
  -8   3   2     2214.50     2376.11     78.05 o 
  -7   3   2     4290.91     4394.34    108.91 o 
  -6   3   2      284.97      368.11     39.23 o 
  -5   3   2     2132.14     2096.98     52.99 o 
  -4   3   2    11466.44    11308.35    234.83 o 
  -3   3   2     7239.87     6777.77    143.27 o 
  -2   3   2    52928.15    54720.97   1092.30 o 
  -1   3   2    18953.50    18842.88    390.68 o 
   0   3   2     4053.40     4301.73     95.33 o 
   1   3   2      168.34      135.33     11.44 o 
   2   3   2     9119.20     7617.19    202.96 o 
   3   3   2    10799.95    10562.27    201.32 o 
   4   3   2     3092.54     2684.33     61.45 o 
   5   3   2      253.66      254.26     27.09 o 
   6   3   2     1543.30     1419.92     55.56 o 
   7   3   2     3343.88     3507.12    139.74 o 
   8   3   2     2689.70     2704.83    149.50 o 
   9   3   2      497.05      515.92     70.55 o 
  10   3   2      266.85      308.48     75.44 o 
 -10   4   2       40.39      149.65     61.86 o 
  -9   4   2     7332.71     7737.51    225.85 o 
  -8   4   2     3287.39     3652.68    100.76 o 
  -7   4   2     6608.91     6779.76    169.12 o 
  -6   4   2     2562.11     2507.55     71.46 o 
  -5   4   2     4567.05     4779.28    109.17 o 
  -4   4   2      349.12      442.32     27.98 o 
  -3   4   2     6251.59     5925.37    127.46 o 
  -2   4   2     8502.25     9737.08    185.02 o 
  -1   4   2    76534.55    74378.05   1729.49 o 
   0   4   2     2062.15     2186.43     50.52 o 
   1   4   2    22168.28    22167.87    549.33 o 
   2   4   2      102.91      148.47     11.20 o 
   3   4   2       21.09       38.08     14.30 o 
   4   4   2    33641.50    31563.29    643.56 o 
   5   4   2    11855.16    11822.21    235.80 o 
   6   4   2     7861.95     7617.13    154.50 o 
   7   4   2      810.66      927.38     80.36 o 
   8   4   2      940.80     1016.81     77.45 o 
   9   4   2       11.40       11.84     58.25 o 
  10   4   2     2550.60     2916.75    153.47 o 
 -10   5   2        0.57      -17.92     57.63 o 
  -9   5   2     2263.05     2500.25     98.69 o 
  -8   5   2     1214.06     1355.81     65.50 o 
  -7   5   2        3.10       -6.68     30.31 o 
  -6   5   2     3978.10     3895.97     96.98 o 
  -5   5   2     4067.79     4140.64     98.18 o 
  -4   5   2   101786.25   103088.36   2061.06 o 
  -3   5   2    54979.13    53479.07   1070.94 o 
  -2   5   2     9619.94     8969.51    294.70 o 
  -1   5   2    12051.46    12117.33    228.77 o 
   0   5   2     9302.19     9826.49    185.86 o 
   1   5   2    34678.98    35375.73    805.85 o 
   2   5   2    31504.07    31502.74    587.58 o 
   3   5   2      203.50      224.69     15.24 o 
   4   5   2     5936.53     5728.31    116.84 o 
   5   5   2     1389.89     1450.16     54.93 o 
   6   5   2      561.01      499.65     32.63 o 
   7   5   2    12342.96    12585.34    335.80 o 
   8   5   2       60.74       48.34     78.65 o 
   9   5   2     2887.27     2840.14    193.44 o 
  10   5   2      189.88      203.51     73.81 o 
 -10   6   2     2141.77     2419.07    131.52 o 
  -9   6   2      690.12      763.57     58.62 o 
  -8   6   2     2501.69     2776.87     86.88 o 
  -7   6   2     1692.09     1639.74     96.47 o 
  -6   6   2      608.25      636.55     35.49 o 
  -5   6   2      960.21     1255.47     46.36 o 
  -4   6   2     8173.97     7972.78    171.04 o 
  -3   6   2     2351.21     2572.01     58.28 o 
  -2   6   2     2755.58     2272.44     56.77 o 
  -1   6   2     1641.21     1787.48     43.70 o 
   0   6   2     7052.48     6866.63    132.39 o 
   1   6   2     5438.23     4982.94    107.45 o 
   2   6   2     7026.59     7175.29    140.55 o 
   3   6   2      226.16      217.30     15.94 o 
   4   6   2     7859.86     7443.64    148.53 o 
   5   6   2     6373.27     6203.86    128.45 o 
   6   6   2    10030.89    10035.81    217.86 o 
   7   6   2     2306.89     2314.18    110.55 o 
   8   6   2      100.93       83.95     49.63 o 
   9   6   2      662.81      698.01     71.28 o 
  10   6   2     2482.92     2497.11    211.03 o 
 -10   7   2       79.29      126.84     97.30 o 
  -9   7   2      736.85      825.64     87.32 o 
  -8   7   2     1182.36     1333.57     81.58 o 
  -7   7   2      290.72      267.94     33.55 o 
  -6   7   2      315.64      328.47     30.55 o 
  -5   7   2      376.73      447.19     35.34 o 
  -4   7   2     1079.01      991.04     38.27 o 
  -3   7   2     2338.58     2410.13     56.38 o 
  -2   7   2      659.08      759.09     25.97 o 
  -1   7   2     6003.25     5942.92    117.74 o 
   0   7   2     5794.81     5898.71    116.28 o 
   1   7   2     8474.02     8522.62    183.95 o 
   2   7   2     9989.92    10187.94    272.37 o 
   3   7   2      805.12      762.69     32.55 o 
   4   7   2      229.95      207.07     19.04 o 
   5   7   2     5360.05     5130.70    120.75 o 
   6   7   2     1618.90     1660.00     60.02 o 
   7   7   2       51.52       70.79     49.15 o 
   8   7   2        6.43      -70.99     47.77 o 
   9   7   2       74.79       56.85    131.62 o 
  10   7   2      270.88      288.05    117.18 o 
 -10   8   2     1138.60     1183.52    119.26 o 
  -9   8   2      878.85      930.67     90.88 o 
  -8   8   2      600.36      770.44    136.89 o 
  -7   8   2     4632.19     4697.78    118.91 o 
  -6   8   2     2123.56     2188.56     70.14 o 
  -5   8   2     5323.02     5312.11    123.91 o 
  -4   8   2     4793.51     4930.48    114.33 o 
  -3   8   2     1142.21     1242.74     41.36 o 
  -2   8   2     8796.93     9073.70    175.94 o 
  -1   8   2    21374.65    21902.46    409.67 o 
   0   8   2    10134.98    10208.21    195.58 o 
   1   8   2     4172.66     4125.02     97.59 o 
   2   8   2     7494.14     7077.58    210.22 o 
   3   8   2       40.21       25.94     16.69 o 
   4   8   2     6824.92     6949.21    141.27 o 
   5   8   2     2472.58     2494.13     73.69 o 
   6   8   2      989.39      932.22     43.68 o 
   7   8   2      208.14      258.22     58.31 o 
   8   8   2      136.31      104.48     77.89 o 
   9   8   2     1038.60      962.10    174.31 o 
 -10   9   2       43.66       96.32     90.81 o 
  -9   9   2     4555.85     4732.37    178.93 o 
  -8   9   2     5309.13     5158.27    167.52 o 
  -7   9   2     1211.88     1303.09     66.78 o 
  -6   9   2     4543.63     4600.96    134.98 o 
  -5   9   2     2222.88     2002.94     62.94 o 
  -4   9   2     8739.17     8669.28    187.77 o 
  -3   9   2    15695.68    15223.91    291.23 o 
  -2   9   2     3300.87     3571.48     77.46 o 
  -1   9   2      124.64      121.86     21.13 o 
   0   9   2      261.92      242.18     22.11 o 
   1   9   2    16096.50    15687.68    332.95 o 
   2   9   2    28249.29    27794.92    650.59 o 
   3   9   2     4155.91     4160.61     90.82 o 
   4   9   2      152.73      130.12     23.93 o 
   5   9   2        5.88      -11.11     33.90 o 
   6   9   2     5032.81     4910.51    143.40 o 
   7   9   2     3898.10     3533.98    145.05 o 
   8   9   2      580.01      486.62     89.83 o 
   9   9   2      267.72      223.11     94.58 o 
  -9  10   2     1535.10     1659.80    106.31 o 
  -8  10   2     2224.64     2246.25    102.49 o 
  -7  10   2     3027.94     2929.68    108.34 o 
  -6  10   2     2088.17     2176.09     87.21 o 
  -5  10   2      595.11      568.65     45.51 o 
  -4  10   2      469.33      438.71     38.10 o 
  -3  10   2     9088.61     9055.07    201.53 o 
  -2  10   2     3493.61     3504.16     89.44 o 
  -1  10   2    28627.51    27068.66    508.08 o 
   0  10   2      326.45      249.55     36.47 o 
   1  10   2     6391.00     6280.76    144.05 o 
   2  10   2     2356.08     2216.09     71.77 o 
   3  10   2     4611.07     4889.77    139.09 o 
   4  10   2     5186.40     5482.95    152.10 o 
   5  10   2        4.25       23.09     38.06 o 
   6  10   2    14515.18    14540.78    440.31 o 
   7  10   2     3223.96     3196.55    142.59 o 
   8  10   2      943.59     1010.95    109.33 o 
   9  10   2        1.68      100.44     95.65 o 
  -9  11   2      511.25      530.75     81.86 o 
  -8  11   2     3902.75     3982.96    137.28 o 
  -7  11   2     2763.44     2720.86    105.51 o 
  -6  11   2      610.48      625.19     52.97 o 
  -5  11   2      269.85      282.78     45.81 o 
  -4  11   2     3836.58     4069.07    149.82 o 
  -3  11   2      997.27     1036.80     44.05 o 
  -2  11   2    12850.27    12771.69    276.15 o 
  -1  11   2       55.98       89.81     19.88 o 
   0  11   2     8429.84     8127.04    211.37 o 
   1  11   2      824.15      752.79     36.84 o 
   2  11   2       90.23       76.44     27.14 o 
   3  11   2    19605.69    19443.10    416.07 o 
   4  11   2    10515.65    10669.71    267.68 o 
   5  11   2      452.15      437.93     48.40 o 
   6  11   2     2107.50     2122.25    132.24 o 
   7  11   2      184.41      265.26     68.71 o 
   8  11   2     2646.22     2650.78    382.21 o 
   9  11   2     5590.13     6203.67    357.14 o 
  -9  12   2     1531.73     1516.85    109.43 o 
  -8  12   2      423.26      491.30    119.19 o 
  -7  12   2      117.00       72.72     50.12 o 
  -6  12   2     4386.23     4526.08    142.32 o 
  -5  12   2     6599.73     6730.58    183.24 o 
  -4  12   2      654.15      639.33     48.62 o 
  -3  12   2      205.04      132.84     28.48 o 
  -2  12   2      257.54      314.45     29.28 o 
  -1  12   2     2440.57     2331.62     86.45 o 
   0  12   2    10364.85     9830.80    292.82 o 
   1  12   2     1329.97     1243.93     70.35 o 
   2  12   2     2933.38     2987.00     85.82 o 
   3  12   2     9912.64     9951.30    224.70 o 
   4  12   2     6327.96     6304.08    292.22 o 
   5  12   2     3978.87     3958.72    130.41 o 
   6  12   2     3310.78     3225.48    141.01 o 
   7  12   2      245.23      195.59     71.08 o 
   8  12   2      803.89      595.85    101.58 o 
  -8  13   2      564.07      533.92     68.55 o 
  -7  13   2      377.39      364.53     62.22 o 
  -6  13   2     1989.18     2104.27     95.39 o 
  -5  13   2      283.90      207.87     61.56 o 
  -4  13   2     1494.75     1512.09     90.60 o 
  -3  13   2       14.54        5.44     33.23 o 
  -2  13   2     5446.50     5259.43    153.30 o 
  -1  13   2     1814.70     1725.39    109.26 o 
   0  13   2     3138.48     3008.66    115.43 o 
   1  13   2     1083.52      999.42     57.99 o 
   2  13   2     1443.34     1444.19     57.70 o 
   3  13   2     2211.13     2140.61     86.56 o 
   4  13   2     1962.80     1875.28    106.04 o 
   5  13   2     2257.26     2417.60    102.50 o 
   6  13   2      699.61      662.00     78.83 o 
   7  13   2      713.18      622.33     83.85 o 
   8  13   2       21.30      171.35     98.94 o 
  -8  14   2     1698.65     1547.64    113.18 o 
  -7  14   2      171.08      168.75     59.06 o 
  -6  14   2     5073.75     5154.81    160.71 o 
  -5  14   2     3522.35     3482.45    122.63 o 
  -4  14   2      766.57      701.16     55.35 o 
  -3  14   2     1065.59      926.93     74.49 o 
  -2  14   2      290.82      269.27     44.81 o 
  -1  14   2    13183.47    13158.57    335.01 o 
   0  14   2     6881.46     6767.16    217.18 o 
   1  14   2       14.02      -39.07     38.93 o 
   2  14   2      962.35      990.25     59.90 o 
   3  14   2     4027.93     4265.02    134.03 o 
   4  14   2     9883.40    10211.99    266.05 o 
   5  14   2     5445.26     5442.70    166.84 o 
   6  14   2      787.71      608.88     81.38 o 
   7  14   2      244.12      194.09     79.89 o 
  -8  15   2      467.93      499.65     89.78 o 
  -7  15   2     1719.94     1689.08     94.30 o 
  -6  15   2      145.02       35.90     54.90 o 
  -5  15   2      477.56      470.89     78.52 o 
  -4  15   2      259.98      342.38     70.00 o 
  -3  15   2     1121.85      958.65     79.83 o 
  -2  15   2      312.98      291.48     48.11 o 
  -1  15   2     1754.73     1689.38     79.48 o 
   0  15   2     1767.24     1723.23    133.47 o 
   1  15   2        1.63      -15.53     48.68 o 
   2  15   2     1281.23     1194.87     70.90 o 
   3  15   2     6131.35     5775.69    208.40 o 
   4  15   2     2099.36     2039.62    148.58 o 
   5  15   2      135.34      148.68     57.51 o 
   6  15   2      105.75      143.67     75.24 o 
   7  15   2      505.75      445.79     90.55 o 
  -7  16   2      793.76      661.95     98.82 o 
  -6  16   2     1024.87     1029.06    139.18 o 
  -5  16   2       96.61      157.29     77.77 o 
  -4  16   2      125.91       99.72     74.03 o 
  -3  16   2     1409.37     1199.78     91.54 o 
  -2  16   2      415.45      357.25    110.68 o 
  -1  16   2     2901.79     2776.48    108.38 o 
   0  16   2      176.57      143.92     50.65 o 
   1  16   2     1356.51     1255.19    128.77 o 
   2  16   2      458.14      370.50     72.93 o 
   3  16   2      779.59      704.16     85.02 o 
   4  16   2      158.55       10.70     76.43 o 
   5  16   2      111.27      153.79     81.64 o 
   6  16   2     4371.26     4491.22    406.31 o 
  -6  17   2     2727.62     3027.14    161.84 o 
  -5  17   2       73.63      191.84     84.29 o 
  -4  17   2     5701.28     5765.34    218.23 o 
  -3  17   2     1067.80      875.42    134.23 o 
  -2  17   2      330.20      285.78    110.23 o 
  -1  17   2      340.99      343.60     66.88 o 
   0  17   2      405.21      437.15     61.07 o 
   1  17   2     6012.72     5809.69    243.03 o 
   2  17   2    11979.01    12469.88    473.35 o 
   3  17   2     1824.51     1623.50    112.28 o 
   4  17   2       28.58      -41.33     81.46 o 
   5  17   2       30.15      -84.92     87.72 o 
   6  17   2      866.71      743.42    140.21 o 
  -6  18   2      822.92      955.82    111.83 o 
  -5  18   2        8.52      -70.04     87.16 o 
  -4  18   2      423.46      423.69     88.20 o 
  -3  18   2     1103.77     1161.40    102.90 o 
  -2  18   2      575.38      608.81    137.50 o 
  -1  18   2     4383.10     4522.77    154.56 o 
   0  18   2     1080.39     1007.76     76.46 o 
   1  18   2      124.31      154.74     65.69 o 
   2  18   2      864.20     1003.35    104.67 o 
   3  18   2       56.65       54.76    100.25 o 
   4  18   2     1106.08      947.81    106.38 o 
   5  18   2     1070.01     1012.97    114.13 o 
  -5  19   2      318.63      239.18     98.49 o 
  -4  19   2     2439.67     2460.73    281.39 o 
  -3  19   2      216.21      158.17     86.62 o 
  -2  19   2     2776.83     2904.85    179.40 o 
  -1  19   2        8.77     -145.46    140.48 o 
   0  19   2      350.07      311.30     74.36 o 
   1  19   2     4623.11     4842.77    210.93 o 
   2  19   2     7113.10     7322.00    571.64 o 
   3  19   2      568.71      459.59    113.56 o 
   4  19   2     1196.88     1282.23    167.14 o 
  -4  20   2      964.67      763.49    108.35 o 
  -3  20   2       27.23      226.53     92.91 o 
  -2  20   2      132.61      160.18     88.11 o 
  -1  20   2       36.32       69.24     85.94 o 
   0  20   2     1364.06     1381.66    104.12 o 
   1  20   2     3600.94     3792.32    183.74 o 
   2  20   2        6.25      131.62    170.26 o 
   3  20   2      961.91      761.85    135.39 o 
  -2  21   2     1904.76     1725.21    129.51 o 
  -1  21   2       86.70      132.00    104.65 o 
   0  21   2      109.55      174.58    133.07 o 
   1  21   2      186.98      211.21     98.75 o 
   2  21   2      648.63      526.83    112.21 o 
 -11   1   3       35.84        7.93     77.17 o 
 -10   1   3     1772.52     1933.23    184.92 o 
  -9   1   3      979.87     1117.75     60.34 o 
  -8   1   3     1256.72     1311.30     59.25 o 
  -7   1   3      302.60      363.72     33.00 o 
  -6   1   3     1113.33     1120.54     40.23 o 
  -5   1   3     3077.36     3350.27     74.54 o 
  -4   1   3     4936.30     5007.86    101.28 o 
  -3   1   3     7106.31     6966.64    134.57 o 
  -2   1   3     2879.90     3006.04     61.67 o 
  -1   1   3    12787.44    12761.03    239.63 o 
   0   1   3     4785.97     4743.65    230.33 o 
   1   1   3    16602.41    16271.49    523.13 o 
   2   1   3    82172.52    68827.17   1749.93 o 
   3   1   3    48140.94    45336.95   1019.56 o 
   4   1   3       31.90       61.08     18.20 o 
   5   1   3        2.94       45.08     17.65 o 
   6   1   3      101.84      106.47     25.99 o 
   7   1   3     5846.61     5474.62    240.44 o 
   8   1   3    15440.21    15950.69    490.21 o 
   9   1   3      460.71      517.60     73.35 o 
  10   1   3      775.84      694.22     89.82 o 
 -11   2   3      263.41      381.32    102.66 o 
 -10   2   3     1261.48     1368.98     93.20 o 
  -9   2   3     7623.60     8199.50    206.16 o 
  -8   2   3       82.42      149.31     34.44 o 
  -7   2   3     9148.08     9034.79    197.92 o 
  -6   2   3    10675.71    10795.36    212.19 o 
  -5   2   3     1817.64     1800.47     48.28 o 
  -4   2   3     9807.55     9906.65    206.75 o 
  -3   2   3     1785.18     2055.56     46.20 o 
  -2   2   3   117409.06   122028.55   4373.45 o 
  -1   2   3    53476.11    57306.37   1062.66 o 
   0   2   3    10718.36    10248.21    356.31 o 
   1   2   3     2794.49     2815.36    122.62 o 
   2   2   3      118.95      153.22     11.15 o 
   3   2   3    23183.59    21195.85    397.19 o 
   4   2   3    27299.31    25078.25    520.65 o 
   5   2   3     1762.96     1692.53     48.26 o 
   6   2   3       83.93       50.24     39.06 o 
   7   2   3     1433.50     1517.43     90.76 o 
   8   2   3       93.25      171.61     60.40 o 
   9   2   3     2100.30     2250.30    128.38 o 
  10   2   3      488.52      563.89    104.27 o 
 -11   3   3     1352.84     1446.39    103.90 o 
 -10   3   3     1468.11     1617.62    102.13 o 
  -9   3   3     2043.14     2361.65     89.55 o 
  -8   3   3      644.29      805.68     45.99 o 
  -7   3   3      896.03     1036.02     45.59 o 
  -6   3   3    23800.71    23675.03    503.59 o 
  -5   3   3       16.50       60.62     19.76 o 
  -4   3   3    36729.61    37173.13    749.53 o 
  -3   3   3       21.80       43.17     13.76 o 
  -2   3   3    51202.79    55309.51   1026.27 o 
  -1   3   3     1172.75     1150.81     33.62 o 
   0   3   3     2084.93     2057.39     49.70 o 
   1   3   3    86732.57    81688.30   2487.72 o 
   2   3   3    13712.80    13262.44    387.22 o 
   3   3   3    12512.25    11522.32    235.87 o 
   4   3   3     5857.43     5633.47    113.99 o 
   5   3   3     4346.06     4301.87     92.52 o 
   6   3   3      328.85      367.97     46.97 o 
   7   3   3     2176.60     2007.95    158.66 o 
   8   3   3      506.39      477.00     63.22 o 
   9   3   3     2427.72     2477.92    164.71 o 
  10   3   3      145.84      206.44     75.41 o 
 -11   4   3     3695.09     4025.39    180.09 o 
 -10   4   3     4166.45     4293.19    312.42 o 
  -9   4   3       96.28      272.63     44.29 o 
  -8   4   3       28.66       68.37     33.61 o 
  -7   4   3     1187.82     1248.78     79.85 o 
  -6   4   3      458.68      478.70     31.17 o 
  -5   4   3     9495.51     9471.15    201.40 o 
  -4   4   3     1132.07     1315.32     59.92 o 
  -3   4   3      181.92      144.42     17.62 o 
  -2   4   3       54.66       99.01     11.46 o 
  -1   4   3     5877.87     5215.66    103.16 o 
   0   4   3    41600.26    42326.26    873.97 o 
   1   4   3    16359.07    15863.75    372.56 o 
   2   4   3     2674.23     2878.26     61.80 o 
   3   4   3     6141.19     5659.44    163.49 o 
   4   4   3     5872.38     5584.78    114.37 o 
   5   4   3    20013.35    19240.28    365.66 o 
   6   4   3    12859.09    12292.98    313.61 o 
   7   4   3     1510.50     1366.13     76.64 o 
   8   4   3       48.57       11.61     49.96 o 
   9   4   3      580.28      483.04    134.44 o 
  10   4   3      388.43      377.93     79.97 o 
 -10   5   3        8.56      110.65     60.68 o 
  -9   5   3      712.34      851.66     52.44 o 
  -8   5   3     6443.37     6525.79    168.59 o 
  -7   5   3     2609.49     2626.44     78.87 o 
  -6   5   3     5147.10     4858.99    115.38 o 
  -5   5   3     3108.97     3315.00     82.66 o 
  -4   5   3     2643.73     2612.61     67.32 o 
  -3   5   3    12963.57    12748.43    262.86 o 
  -2   5   3    36616.55    35314.75    939.75 o 
  -1   5   3     2852.30     2970.33     63.49 o 
   0   5   3    14266.61    14683.52    276.79 o 
   1   5   3      879.71      737.44     27.02 o 
   2   5   3      174.19      236.56     30.62 o 
   3   5   3    11379.91    11145.51    220.33 o 
   4   5   3     3195.29     2947.53     68.07 o 
   5   5   3     1968.60     1938.29     63.07 o 
   6   5   3    10790.01    10353.16    250.12 o 
   7   5   3      379.96      364.56     49.07 o 
   8   5   3       52.42      -15.30     49.13 o 
   9   5   3     1202.38     1127.90     83.46 o 
  10   5   3       19.48       25.16     73.79 o 
 -10   6   3     1079.31     1071.34    115.74 o 
  -9   6   3      258.06      451.09     45.41 o 
  -8   6   3      170.00      226.95     36.87 o 
  -7   6   3     6826.89     7034.58    161.25 o 
  -6   6   3     1195.72     1187.48     64.81 o 
  -5   6   3     1445.82     1494.05     50.79 o 
  -4   6   3     3498.61     3694.07     89.06 o 
  -3   6   3       89.20       76.87     13.33 o 
  -2   6   3      332.13      387.86     21.03 o 
  -1   6   3     4779.63     4841.61     98.46 o 
   0   6   3     7188.98     6979.80    147.09 o 
   1   6   3     3380.86     3337.14    108.50 o 
   2   6   3     7293.70     6884.28    147.71 o 
   3   6   3     2551.56     2592.63     60.98 o 
   4   6   3       92.71       99.90     18.09 o 
   5   6   3     6882.44     6419.96    133.34 o 
   6   6   3     4041.46     4051.37    118.42 o 
   7   6   3      524.35      394.69    100.12 o 
   8   6   3      247.04      269.70     54.86 o 
   9   6   3       35.79      125.10     61.65 o 
 -10   7   3      207.58      296.57    102.49 o 
  -9   7   3     3116.30     3022.02     97.11 o 
  -8   7   3     9807.63     9962.11    222.18 o 
  -7   7   3     8218.54     8266.56    186.45 o 
  -6   7   3     5947.07     5962.14    138.54 o 
  -5   7   3     3858.41     3664.81     92.37 o 
  -4   7   3    12660.79    11828.64    248.47 o 
  -3   7   3    10625.63    10618.77    205.82 o 
  -2   7   3     6067.27     5722.54    115.35 o 
  -1   7   3     2156.08     2226.68     53.00 o 
   0   7   3    15161.84    15231.58    287.76 o 
   1   7   3    53293.00    53128.34   1356.26 o 
   2   7   3     6338.80     6435.60    160.42 o 
   3   7   3       86.59      122.83     16.90 o 
   4   7   3     4900.90     4704.31    100.89 o 
   5   7   3        4.37       30.29     21.61 o 
   6   7   3     9990.67     9393.22    347.16 o 
   7   7   3     1757.93     1621.14     87.67 o 
   8   7   3     1564.19     1299.44    108.95 o 
   9   7   3       78.41       41.33     87.09 o 
 -10   8   3       36.55       81.66     98.37 o 
  -9   8   3     2113.77     2299.37     99.95 o 
  -8   8   3     1273.64     1367.74     60.83 o 
  -7   8   3      823.02      836.70     45.16 o 
  -6   8   3     3036.44     3192.92     88.17 o 
  -5   8   3     6988.67     6830.20    154.04 o 
  -4   8   3      426.51      463.03     36.36 o 
  -3   8   3       48.05       83.90     18.04 o 
  -2   8   3     8343.36     8367.83    164.38 o 
  -1   8   3      177.60      278.42     19.01 o 
   0   8   3    21652.59    21057.66    394.55 o 
   1   8   3     7324.79     6874.48    136.77 o 
   2   8   3        0.20       -9.03     15.16 o 
   3   8   3     5417.26     5457.46    116.23 o 
   4   8   3      259.29      190.01     21.52 o 
   5   8   3     6029.89     5707.76    134.16 o 
   6   8   3     1911.82     2040.65    119.04 o 
   7   8   3      764.68      539.54     81.57 o 
   8   8   3     2314.32     2607.26    189.22 o 
   9   8   3      352.11      185.71     95.95 o 
 -10   9   3      327.04      311.50     92.18 o 
  -9   9   3      438.44      544.61     61.76 o 
  -8   9   3     1583.99     1712.85     84.20 o 
  -7   9   3        8.37       38.61     40.85 o 
  -6   9   3     2412.37     2443.93     76.38 o 
  -5   9   3      148.67      170.35     27.46 o 
  -4   9   3     7938.84     7683.75    169.40 o 
  -3   9   3        7.96       31.42     16.70 o 
  -2   9   3     8037.23     8284.69    163.43 o 
  -1   9   3      221.42      220.44     19.35 o 
   0   9   3     8644.34     8994.23    217.33 o 
   1   9   3       22.43       -6.06     24.27 o 
   2   9   3      210.81      176.38     24.34 o 
   3   9   3     8606.94     8277.19    165.94 o 
   4   9   3     3519.07     3462.18     82.21 o 
   5   9   3     1410.89     1371.05     87.99 o 
   6   9   3     1366.35     1222.34    106.14 o 
   7   9   3       59.37      -44.44     67.38 o 
   8   9   3     1869.67     1643.89    129.16 o 
   9   9   3     1885.17     1416.77    189.30 o 
  -9  10   3     1645.35     1659.45    145.67 o 
  -8  10   3        3.73       58.07     49.13 o 
  -7  10   3     4216.17     4485.43    138.89 o 
  -6  10   3     8745.36     8487.68    221.19 o 
  -5  10   3     7103.04     7399.42    193.66 o 
  -4  10   3     2235.80     2171.27    117.68 o 
  -3  10   3      518.40      455.74     24.38 o 
  -2  10   3     3083.51     2873.81     67.91 o 
  -1  10   3    12504.09    12285.69    236.68 o 
   0  10   3    13863.10    14015.04    401.85 o 
   1  10   3      923.25      899.74     39.46 o 
   2  10   3       77.20      101.05     28.51 o 
   3  10   3      117.16      131.30     28.17 o 
   4  10   3     5943.80     6009.40    192.46 o 
   5  10   3     6357.07     6601.77    180.18 o 
   6  10   3        7.73       13.52     66.08 o 
   7  10   3      520.59      438.61     84.26 o 
   8  10   3     1190.47      839.27    126.07 o 
   9  10   3      772.56      851.76    118.62 o 
  -9  11   3     1262.95     1365.65    102.07 o 
  -8  11   3      127.47       81.61     53.16 o 
  -7  11   3        2.30       46.09     46.57 o 
  -6  11   3     1998.11     2151.21     89.30 o 
  -5  11   3     1247.93     1168.36     70.52 o 
  -4  11   3    23065.70    22419.85   1075.10 o 
  -3  11   3     3328.50     3260.32     90.00 o 
  -2  11   3       10.79        8.88     23.76 o 
  -1  11   3     5313.13     5326.34    111.80 o 
   0  11   3     4875.25     4876.11    138.55 o 
   1  11   3     3031.65     3001.92     84.09 o 
   2  11   3     2843.67     2770.02     87.42 o 
   3  11   3     4071.24     3942.66    122.21 o 
   4  11   3      958.65      904.99     56.00 o 
   5  11   3      287.21      301.05     54.55 o 
   6  11   3      783.12      776.70    116.76 o 
   7  11   3     3630.61     3639.09    188.48 o 
   8  11   3       43.40      -66.05     87.30 o 
  -9  12   3     3526.41     3741.98    169.83 o 
  -8  12   3        4.58       16.99     55.28 o 
  -7  12   3     8499.32     8390.12    227.25 o 
  -6  12   3     3014.25     3300.38    116.53 o 
  -5  12   3      520.57      385.92     47.13 o 
  -4  12   3     2435.50     2499.26     92.19 o 
  -3  12   3     2891.30     2670.93     92.62 o 
  -2  12   3    14584.24    14779.14    319.30 o 
  -1  12   3    15482.18    15056.05    374.41 o 
   0  12   3       59.18       24.05     40.62 o 
   1  12   3     1860.83     1724.75     74.33 o 
   2  12   3      658.64      708.01     43.95 o 
   3  12   3      118.86      190.34     34.10 o 
   4  12   3    10064.62    10132.94    259.56 o 
   5  12   3       87.36       99.44     47.78 o 
   6  12   3     3118.63     3069.23    140.79 o 
   7  12   3      128.06       55.71    105.03 o 
   8  12   3        9.57      -42.50     92.61 o 
  -8  13   3     1091.75     1048.24     78.98 o 
  -7  13   3       86.59      101.13     54.34 o 
  -6  13   3      365.75      361.37     55.14 o 
  -5  13   3        1.82      -44.23     43.56 o 
  -4  13   3     1690.73     1604.24     74.55 o 
  -3  13   3     8620.23     8818.54    226.13 o 
  -2  13   3    12665.01    12678.27    322.71 o 
  -1  13   3      936.81      916.29     54.52 o 
   0  13   3     3488.89     3296.39    111.11 o 
   1  13   3      937.82      922.28     56.06 o 
   2  13   3     3831.55     3936.50    117.07 o 
   3  13   3     8991.92     8925.92    207.32 o 
   4  13   3      282.68      123.88     76.19 o 
   5  13   3     1161.34     1096.73     71.09 o 
   6  13   3      226.21      211.19     71.49 o 
   7  13   3     2380.78     2318.79    203.10 o 
   8  13   3     6073.70     6651.75    377.21 o 
  -8  14   3       62.82       -9.13     63.65 o 
  -7  14   3       95.34       42.42     58.04 o 
  -6  14   3     1852.24     1902.96    105.17 o 
  -5  14   3     2773.90     2793.54    109.35 o 
  -4  14   3       47.12       40.39     59.13 o 
  -3  14   3      994.96      982.42     77.21 o 
  -2  14   3     5754.58     5726.48    167.89 o 
  -1  14   3      314.55      351.88     46.70 o 
   0  14   3      260.31      242.99     51.80 o 
   1  14   3     1319.37     1205.31     99.42 o 
   2  14   3      989.11      855.98     73.44 o 
   3  14   3     1355.95     1404.26    115.66 o 
   4  14   3      671.94      694.22     62.11 o 
   5  14   3     1342.42     1354.22     79.88 o 
   6  14   3      183.62       92.79     73.78 o 
   7  14   3        2.93       44.43     95.08 o 
  -8  15   3      869.45      842.36     81.72 o 
  -7  15   3      333.89      199.67     92.95 o 
  -6  15   3       15.35      181.00     84.20 o 
  -5  15   3     1095.71     1146.08    111.91 o 
  -4  15   3     7152.17     7303.80    243.80 o 
  -3  15   3     8969.32     9088.66    369.14 o 
  -2  15   3     1421.87     1354.38    114.26 o 
  -1  15   3      793.11      724.24     58.35 o 
   0  15   3       28.90      -12.70     44.49 o 
   1  15   3        2.87      -40.64     50.16 o 
   2  15   3     1130.78     1218.59     96.80 o 
   3  15   3      130.73      153.82     73.47 o 
   4  15   3      705.54      705.66     85.28 o 
   5  15   3      283.72      200.47     53.05 o 
   6  15   3      477.07      556.48     88.60 o 
   7  15   3      532.79      529.49    111.08 o 
  -7  16   3     1383.88     1260.10    202.24 o 
  -6  16   3     2691.03     2665.74    143.06 o 
  -5  16   3     3393.80     3681.14    172.61 o 
  -4  16   3     3396.55     3603.24    197.78 o 
  -3  16   3       11.03       25.72     64.20 o 
  -2  16   3     3983.52     4043.66    164.17 o 
  -1  16   3     2382.93     2214.28    130.55 o 
   0  16   3     1305.47     1323.95    121.65 o 
   1  16   3     6285.66     6120.57    211.05 o 
   2  16   3      849.76      857.41     91.76 o 
   3  16   3     3166.93     3203.08    151.27 o 
   4  16   3     2432.72     1957.84    120.54 o 
   5  16   3       34.37      125.44    140.06 o 
   6  16   3       16.69       60.56    125.10 o 
  -6  17   3     1922.05     1862.55    169.45 o 
  -5  17   3      138.15        2.22     77.85 o 
  -4  17   3     3095.29     3334.53    157.02 o 
  -3  17   3        4.78       46.92     69.61 o 
  -2  17   3     1148.19     1202.28     93.94 o 
  -1  17   3      819.35      716.61     66.84 o 
   0  17   3      667.42      695.47     67.06 o 
   1  17   3     2851.14     2911.53    136.19 o 
   2  17   3       75.06      275.20     99.54 o 
   3  17   3     3375.75     3482.91    166.33 o 
   4  17   3      340.85      285.11     91.41 o 
   5  17   3     1269.65      962.37    194.91 o 
   6  17   3       25.75     -175.92    128.68 o 
  -6  18   3      963.13     1006.07    114.55 o 
  -5  18   3     6101.23     6761.88    362.48 o 
  -4  18   3      361.54      313.64     88.27 o 
  -3  18   3     1029.30      848.59     96.29 o 
  -2  18   3     1145.89     1135.85     97.65 o 
  -1  18   3      951.92      915.07     90.88 o 
   0  18   3     5938.61     6068.31    189.45 o 
   1  18   3     7752.77     8097.61    268.00 o 
   2  18   3       11.06       52.87    101.11 o 
   3  18   3       54.30       17.77     84.75 o 
   4  18   3      164.16      200.27     95.78 o 
   5  18   3      422.31      331.39    135.70 o 
  -5  19   3      760.91      635.07    105.86 o 
  -4  19   3     4833.69     4843.31    207.51 o 
  -3  19   3     3742.10     3675.26    180.23 o 
  -2  19   3      798.97      698.23    112.38 o 
  -1  19   3       67.50       -1.29     78.41 o 
   0  19   3     1931.71     1843.83    107.68 o 
   1  19   3     3928.52     4364.17    196.70 o 
   2  19   3     1065.10     1210.17    116.96 o 
   3  19   3      675.88      514.37    124.58 o 
   4  19   3      113.34      214.13    102.81 o 
  -4  20   3        8.33       85.87     95.00 o 
  -3  20   3     1769.02     1800.46    157.87 o 
  -2  20   3        4.73       30.11     84.37 o 
  -1  20   3      207.83      221.47     86.89 o 
   0  20   3      344.01      304.13     82.16 o 
   1  20   3      404.98      402.07     98.82 o 
   2  20   3      245.40      200.65    100.82 o 
   3  20   3      198.64       49.41    200.32 o 
  -2  21   3      342.94      450.30     98.91 o 
  -1  21   3     1676.56     1769.26    235.00 o 
   0  21   3       20.30       63.37    182.47 o 
   1  21   3     2076.23     1844.88    151.32 o 
 -11   0   4      199.18      227.23     99.70 o 
 -10   0   4     4566.90     4889.63    250.40 o 
  -9   0   4     1664.07     1753.01    113.40 o 
  -8   0   4    15104.23    15317.55    543.04 o 
  -7   0   4    14833.90    14834.99    452.66 o 
  -6   0   4    10938.05    10735.00    298.24 o 
  -5   0   4    30783.34    30303.66    804.35 o 
  -4   0   4    47081.25    46378.57   1220.13 o 
  -3   0   4     4181.30     4392.25    150.04 o 
  -2   0   4    93341.92    96775.71   3478.82 o 
  -1   0   4     5328.54     5333.42    147.53 o 
   0   0   4    11387.78    13198.05    420.02 o 
   1   0   4    53284.23    52414.05   2166.65 o 
   2   0   4      752.91      716.81     46.14 o 
   3   0   4    51053.98    46000.10   1551.75 o 
   4   0   4     3076.79     2450.88    160.92 o 
   5   0   4    12407.34    11882.49    381.38 o 
   6   0   4       58.38       41.98     58.75 o 
   7   0   4     1769.41     1810.28    114.74 o 
   8   0   4     3862.21     3853.95    228.48 o 
   9   0   4     7636.36     7485.19    381.20 o 
  10   0   4       22.55       77.31    106.74 o 
 -11   1   4       69.15      171.77     68.03 o 
 -10   1   4       30.17      125.70     47.49 o 
  -9   1   4     1953.83     2271.44     96.22 o 
  -8   1   4     2685.07     2888.95     95.23 o 
  -7   1   4      205.68      360.35     32.80 o 
  -6   1   4       16.26       68.49     20.88 o 
  -5   1   4     2645.31     2850.46     65.90 o 
  -4   1   4      316.95      272.01     17.19 o 
  -3   1   4    13649.58    13844.84    283.55 o 
  -2   1   4    11082.28    10653.38    201.98 o 
  -1   1   4      222.36      105.57     14.53 o 
   0   1   4    30485.03    31882.58    704.98 o 
   1   1   4      378.87      378.46     17.38 o 
   2   1   4    22207.81    19507.92    438.35 o 
   3   1   4    21325.43    19276.61    596.72 o 
   4   1   4      175.40      224.47     24.97 o 
   5   1   4     1214.32     1152.26     38.88 o 
   6   1   4       37.17       35.13     32.78 o 
   7   1   4     4056.65     3872.22    154.53 o 
   8   1   4     5081.44     5278.21    175.14 o 
   9   1   4      123.07      293.62     84.97 o 
  10   1   4      524.12      608.07     87.69 o 
 -11   2   4      640.84      809.50     85.71 o 
 -10   2   4     1110.11     1273.94     69.16 o 
  -9   2   4      811.78      957.72     57.69 o 
  -8   2   4     3529.20     3686.14    100.45 o 
  -7   2   4      238.61      264.73     31.97 o 
  -6   2   4     4272.91     4372.35     96.30 o 
  -5   2   4    23448.97    23296.50    440.15 o 
  -4   2   4     6359.91     6284.11    135.67 o 
  -3   2   4      452.43      486.59     19.42 o 
  -2   2   4     1710.49     2120.99     47.76 o 
  -1   2   4      157.53      255.94     15.72 o 
   0   2   4     5516.39     6030.63    147.28 o 
   1   2   4    24501.41    25095.44    762.74 o 
   2   2   4      591.92      498.30     21.37 o 
   3   2   4    12546.70    11218.61    259.38 o 
   4   2   4     1131.89     1114.30     35.71 o 
   5   2   4      850.09      886.80     44.51 o 
   6   2   4      696.81      601.90     77.26 o 
   7   2   4       19.91       16.73     39.24 o 
   8   2   4     2516.61     2645.48    131.19 o 
   9   2   4     3273.10     3981.47    174.24 o 
  10   2   4     1344.59     1279.51    104.80 o 
 -11   3   4       19.67       63.14     66.40 o 
 -10   3   4      844.15     1255.69     68.46 o 
  -9   3   4     4207.12     4529.46    132.21 o 
  -8   3   4     4792.70     4852.20    122.48 o 
  -7   3   4     1040.87     1206.34     49.35 o 
  -6   3   4       84.87      186.30     43.44 o 
  -5   3   4      624.33      666.36     26.82 o 
  -4   3   4    12115.30    11564.77    222.10 o 
  -3   3   4    38277.74    38556.30    717.07 o 
  -2   3   4     5498.28     6201.23    121.56 o 
  -1   3   4     3174.00     2871.59     61.57 o 
   0   3   4     2793.00     2950.29     78.87 o 
   1   3   4        4.11       55.22     11.42 o 
   2   3   4    21389.22    20259.59    449.03 o 
   3   3   4     8151.62     7920.63    157.00 o 
   4   3   4      609.45      630.04     40.37 o 
   5   3   4     2932.84     2797.86     67.67 o 
   6   3   4     2822.96     2529.31    183.88 o 
   7   3   4     5173.27     4863.28    331.97 o 
   8   3   4     2882.26     2926.97    196.54 o 
   9   3   4       24.27       12.41     63.61 o 
  10   3   4     1568.23     1431.22    108.42 o 
 -11   4   4       15.93      150.36     69.36 o 
 -10   4   4       85.00      153.17     63.86 o 
  -9   4   4     5226.97     5674.86    155.17 o 
  -8   4   4      198.64      228.25     44.20 o 
  -7   4   4     7021.74     7015.68    175.70 o 
  -6   4   4     1887.49     1818.73     59.98 o 
  -5   4   4      447.18      410.57     27.22 o 
  -4   4   4     4629.05     5081.93    113.98 o 
  -3   4   4      970.70     1107.15     32.77 o 
  -2   4   4    34994.52    34522.53    654.15 o 
  -1   4   4    13635.77    14195.48    299.84 o 
   0   4   4      180.10      241.40     16.29 o 
   1   4   4     3661.87     3549.05     93.87 o 
   2   4   4       15.77       46.63     14.62 o 
   3   4   4     2816.68     2556.39     59.45 o 
   4   4   4     1807.26     1882.95     98.05 o 
   5   4   4      286.52      363.57     37.22 o 
   6   4   4       81.51       80.54     41.50 o 
   7   4   4      590.40      573.22     91.89 o 
   8   4   4      937.64      953.42    107.57 o 
   9   4   4      197.86      128.35     67.75 o 
  10   4   4      367.81      282.97    116.98 o 
 -10   5   4     4749.81     4986.33    167.39 o 
  -9   5   4     2687.55     2809.96     92.23 o 
  -8   5   4      852.41     1025.15     56.11 o 
  -7   5   4    10865.09    10459.54    227.27 o 
  -6   5   4      185.10      195.08     27.82 o 
  -5   5   4    12453.31    11328.78    239.49 o 
  -4   5   4    36055.27    36805.84    743.32 o 
  -3   5   4    13280.71    13855.37    263.91 o 
  -2   5   4     1197.70      850.87     29.36 o 
  -1   5   4     7663.97     8455.55    165.25 o 
   0   5   4     3426.22     3525.64     83.43 o 
   1   5   4     7625.03     7743.86    151.49 o 
   2   5   4       51.53       39.28     13.57 o 
   3   5   4     7962.43     7468.02    148.10 o 
   4   5   4      298.66      285.91     30.30 o 
   5   5   4     3537.76     3542.32     92.34 o 
   6   5   4     7344.42     7113.70    210.57 o 
   7   5   4     1550.30     1419.19     82.04 o 
   8   5   4       12.74       -5.33     52.90 o 
   9   5   4      586.66      551.91     71.86 o 
 -10   6   4       27.25       99.55     54.33 o 
  -9   6   4       55.45       88.03     38.16 o 
  -8   6   4     2021.62     2208.05     77.77 o 
  -7   6   4      144.13      190.95     32.61 o 
  -6   6   4    11275.54    11112.00    238.52 o 
  -5   6   4      663.28      643.05     33.50 o 
  -4   6   4     3558.23     3564.65     86.93 o 
  -3   6   4    11019.71    10662.31    228.41 o 
  -2   6   4     1105.18     1206.61     71.20 o 
  -1   6   4    32782.59    32820.30    661.68 o 
   0   6   4    54954.76    56744.06   1052.69 o 
   1   6   4     2142.04     2336.12     60.57 o 
   2   6   4     1790.75     1824.71     50.96 o 
   3   6   4     3823.19     3530.09     78.86 o 
   4   6   4     8389.40     8286.56    166.05 o 
   5   6   4    39533.39    37278.59    837.79 o 
   6   6   4      447.65      415.75     52.93 o 
   7   6   4     4491.31     4502.59    153.79 o 
   8   6   4     1112.08     1008.26     88.89 o 
   9   6   4       91.15       65.69     63.81 o 
 -10   7   4      120.00       80.80     78.31 o 
  -9   7   4       38.03       56.34     40.40 o 
  -8   7   4     1030.10     1100.64     54.01 o 
  -7   7   4     1127.87     1169.51     65.80 o 
  -6   7   4      367.22      420.15     33.86 o 
  -5   7   4     2417.41     2328.54     70.20 o 
  -4   7   4      276.09      258.71     24.16 o 
  -3   7   4     1135.27     1167.61     37.51 o 
  -2   7   4      122.77      177.45     18.46 o 
  -1   7   4     2574.56     2639.53     61.93 o 
   0   7   4    17043.01    17374.79    366.55 o 
   1   7   4     6280.50     6641.91    165.53 o 
   2   7   4      107.60      183.90     22.13 o 
   3   7   4        8.73        7.73     18.85 o 
   4   7   4     3382.91     3463.38     81.02 o 
   5   7   4     2340.62     2391.64    130.79 o 
   6   7   4      283.22      305.59     45.31 o 
   7   7   4       79.51       54.91     47.47 o 
   8   7   4      338.03      261.88    132.17 o 
   9   7   4       61.04       56.61    182.13 o 
 -10   8   4       12.48      128.17     83.63 o 
  -9   8   4        0.05       29.87     49.82 o 
  -8   8   4      527.66      551.00     44.69 o 
  -7   8   4     4793.53     4811.39    121.03 o 
  -6   8   4    17136.13    17301.39    361.93 o 
  -5   8   4      867.34      903.15     40.50 o 
  -4   8   4       30.33       69.05     22.78 o 
  -3   8   4      344.99      365.45     24.97 o 
  -2   8   4      890.25      959.00     34.47 o 
  -1   8   4    26670.95    26599.37    497.26 o 
   0   8   4    14047.45    14354.85    304.99 o 
   1   8   4      188.73      196.53     36.02 o 
   2   8   4     1895.31     2034.06     54.64 o 
   3   8   4     1236.51     1358.01     47.34 o 
   4   8   4     3997.56     4000.87     91.24 o 
   5   8   4    17728.62    17325.42    403.61 o 
   6   8   4      521.65      502.58     75.22 o 
   7   8   4     3092.13     2894.09    162.03 o 
   8   8   4      484.43      331.03     88.40 o 
   9   8   4      160.90       40.69     94.13 o 
 -10   9   4      558.57      601.75     85.41 o 
  -9   9   4       61.71      117.53     53.77 o 
  -8   9   4     1418.33     1547.44     77.07 o 
  -7   9   4     8298.37     8390.34    220.68 o 
  -6   9   4      393.53      481.39     37.13 o 
  -5   9   4    12052.03    12123.74    258.75 o 
  -4   9   4     8270.55     8120.89    177.97 o 
  -3   9   4       59.06       70.95     19.08 o 
  -2   9   4     5198.35     5166.25    108.84 o 
  -1   9   4      559.55      559.75     26.72 o 
   0   9   4    42677.92    43473.42    902.77 o 
   1   9   4    31769.60    32647.44    734.60 o 
   2   9   4     1568.93     1606.90     89.81 o 
   3   9   4      363.77      365.95     39.07 o 
   4   9   4     5112.57     4934.96    123.70 o 
   5   9   4      292.94      205.47     52.94 o 
   6   9   4     9590.39     9166.83    566.20 o 
   7   9   4     1084.47      778.97    107.05 o 
   8   9   4      726.89      559.00    100.16 o 
   9   9   4      538.11      582.44    113.15 o 
  -9  10   4      740.81      851.63     71.22 o 
  -8  10   4      928.14      980.10     67.46 o 
  -7  10   4    12181.39    12150.19    305.35 o 
  -6  10   4     2560.97     2624.08     97.95 o 
  -5  10   4      503.02      502.13     45.20 o 
  -4  10   4     1993.63     1882.62    104.27 o 
  -3  10   4      106.81      129.11     20.95 o 
  -2  10   4     7105.64     7096.25    144.27 o 
  -1  10   4      261.67      229.66     22.81 o 
   0  10   4     7772.85     8073.94    180.11 o 
   1  10   4     3366.29     3278.54     97.95 o 
   2  10   4        5.23      -13.51     30.83 o 
   3  10   4      678.89      618.38     37.64 o 
   4  10   4       97.44       46.17     31.04 o 
   5  10   4     1967.10     2063.89    103.02 o 
   6  10   4     1046.42      952.22    100.09 o 
   7  10   4       14.94      -29.99     76.28 o 
   8  10   4      181.50      215.68    119.52 o 
  -9  11   4       62.93       64.90     58.98 o 
  -8  11   4     3001.00     3076.76    117.11 o 
  -7  11   4      281.52      312.49     51.17 o 
  -6  11   4      677.34      626.28     54.17 o 
  -5  11   4      187.79      188.18     40.54 o 
  -4  11   4      170.51      156.05     37.00 o 
  -3  11   4     5840.65     6163.81    146.66 o 
  -2  11   4    10253.58    10450.26    231.18 o 
  -1  11   4      697.53      830.27     40.19 o 
   0  11   4     1473.36     1465.75     69.57 o 
   1  11   4     3103.19     3171.90     97.97 o 
   2  11   4    16946.28    16891.44    363.62 o 
   3  11   4    17045.83    16280.05    458.26 o 
   4  11   4     2282.42     2210.13     89.12 o 
   5  11   4      156.11       68.27     56.05 o 
   6  11   4     1898.36     1629.78    169.96 o 
   7  11   4     3926.83     4113.36    205.08 o 
   8  11   4     1023.94      835.49    115.45 o 
  -9  12   4       22.85       97.45     68.89 o 
  -8  12   4      266.73      236.57     57.80 o 
  -7  12   4      333.85      483.43     61.81 o 
  -6  12   4      439.05      426.16     89.26 o 
  -5  12   4     2767.57     2519.54     95.03 o 
  -4  12   4      306.98      436.01     45.73 o 
  -3  12   4    10249.55    10595.85    263.67 o 
  -2  12   4    24124.30    24302.59    515.15 o 
  -1  12   4     4736.99     4588.89    136.54 o 
   0  12   4     2556.02     2407.63     78.95 o 
   1  12   4     1526.52     1474.03     80.86 o 
   2  12   4      882.27      894.53     50.17 o 
   3  12   4    10624.98    11160.53    289.71 o 
   4  12   4     4005.33     4065.18    132.01 o 
   5  12   4      905.58      781.29    112.73 o 
   6  12   4     1253.22     1010.78     99.23 o 
   7  12   4     2074.62     1598.95    129.71 o 
   8  12   4       33.04       56.59    101.45 o 
  -9  13   4        9.93       71.00     66.10 o 
  -8  13   4      671.26      598.38     76.81 o 
  -7  13   4       29.09      -18.21     52.72 o 
  -6  13   4      743.66      826.89     64.10 o 
  -5  13   4       55.78       73.96     40.89 o 
  -4  13   4      158.39      153.98     41.49 o 
  -3  13   4      338.36      383.04     42.54 o 
  -2  13   4     1484.62     1377.64     67.63 o 
  -1  13   4      149.70      109.88     40.13 o 
   0  13   4     1209.92     1131.54    107.78 o 
   1  13   4       74.75       53.04     37.75 o 
   2  13   4        6.81        8.63     36.61 o 
   3  13   4       99.03      104.73     38.81 o 
   4  13   4        6.50       14.92     48.37 o 
   5  13   4      151.51       76.59     63.63 o 
   6  13   4      473.06      349.67     77.92 o 
   7  13   4      194.57      227.06     95.10 o 
  -8  14   4      453.52      470.94     79.89 o 
  -7  14   4     1470.96     1343.38     84.12 o 
  -6  14   4       20.36      -30.96     49.34 o 
  -5  14   4     1098.96     1202.73     86.17 o 
  -4  14   4     3866.81     4032.26    161.40 o 
  -3  14   4     4319.23     4453.35    167.79 o 
  -2  14   4    27113.84    27231.53    665.42 o 
  -1  14   4     1247.92     1192.66     66.19 o 
   0  14   4       50.95       87.87     45.09 o 
   1  14   4     6152.79     6242.22    180.42 o 
   2  14   4       64.80      131.11     56.27 o 
   3  14   4    13344.73    13777.23    343.95 o 
   4  14   4     4443.75     4521.68    182.57 o 
   5  14   4       35.05       12.52     67.91 o 
   6  14   4     1405.97     1307.30    179.89 o 
   7  14   4     3030.05     3350.06    249.97 o 
  -8  15   4      390.81      374.20     74.34 o 
  -7  15   4      633.84      640.83     73.24 o 
  -6  15   4       23.86       99.17     75.89 o 
  -5  15   4     2779.24     3149.10    146.00 o 
  -4  15   4      638.53      659.55     78.39 o 
  -3  15   4     8720.62     9311.78    379.14 o 
  -2  15   4        5.55       47.31     48.06 o 
  -1  15   4     1009.55      851.48     62.85 o 
   0  15   4      648.25      584.27     57.51 o 
   1  15   4     1074.72     1120.72    114.30 o 
   2  15   4    18886.26    19035.60    691.59 o 
   3  15   4    11996.09    11997.70    370.05 o 
   4  15   4      402.47      420.75     85.39 o 
   5  15   4       82.31       90.12     73.03 o 
   6  15   4      308.19      282.42     85.79 o 
   7  15   4     2171.83     1920.20    187.64 o 
  -7  16   4     1549.11     1728.56    226.27 o 
  -6  16   4      107.38      189.77     82.33 o 
  -5  16   4       42.91      -35.52     72.59 o 
  -4  16   4      169.61      273.70     80.94 o 
  -3  16   4        6.72       93.00     68.45 o 
  -2  16   4      438.51      408.70     72.29 o 
  -1  16   4       18.60      -27.20     51.36 o 
   0  16   4     2690.53     2641.80    110.90 o 
   1  16   4     2626.86     2718.63    137.09 o 
   2  16   4       52.13      150.28     63.82 o 
   3  16   4        0.51       78.12     81.25 o 
   4  16   4      791.87      691.90     94.92 o 
   5  16   4     2126.56     1770.49    162.28 o 
   6  16   4      726.33      445.67    135.16 o 
  -6  17   4      663.00      564.98    103.11 o 
  -5  17   4       59.37       34.77     81.98 o 
  -4  17   4     4844.09     4984.02    198.35 o 
  -3  17   4     4907.32     5013.82    196.08 o 
  -2  17   4       55.72      -15.36     69.57 o 
  -1  17   4     1240.70     1141.24    150.18 o 
   0  17   4     1582.05     1445.35    109.25 o 
   1  17   4     6427.06     6369.01    194.68 o 
   2  17   4     5417.33     5773.68    453.92 o 
   3  17   4     1139.41     1186.87    134.44 o 
   4  17   4      360.20      306.50    117.08 o 
   5  17   4       20.90       92.90    130.16 o 
  -6  18   4      648.08      746.43    103.65 o 
  -5  18   4      275.27      355.29     94.66 o 
  -4  18   4      611.29      605.57     94.82 o 
  -3  18   4      239.27      352.45     82.13 o 
  -2  18   4     1216.24      993.10     95.27 o 
  -1  18   4      948.05      886.15    110.02 o 
   0  18   4      104.43       95.23     63.52 o 
   1  18   4      476.49      413.52     77.23 o 
   2  18   4       62.78       94.74     87.10 o 
   3  18   4      969.93      977.13    266.58 o 
   4  18   4     1680.25     1704.57    172.75 o 
   5  18   4      299.94      160.33    132.30 o 
  -5  19   4      522.94      671.16    106.46 o 
  -4  19   4     1194.98     1120.24    128.79 o 
  -3  19   4        6.24       40.88     83.83 o 
  -2  19   4      268.07      264.86     86.79 o 
  -1  19   4        6.53      -11.99     80.37 o 
   0  19   4      639.47      700.27     78.67 o 
   1  19   4     3447.33     3725.87    402.69 o 
   2  19   4     1286.75     1329.99    129.94 o 
   3  19   4        0.47      -42.42     96.60 o 
   4  19   4      159.23      259.48    133.65 o 
  -4  20   4      470.15      555.13    101.22 o 
  -3  20   4      472.16      549.96     98.80 o 
  -2  20   4       38.92      101.34     85.73 o 
  -1  20   4     2823.83     2548.42    173.08 o 
   0  20   4     6024.94     6193.08    203.30 o 
   1  20   4      392.19      408.47    102.14 o 
   2  20   4        8.94       18.98     97.07 o 
   3  20   4      151.61      182.29    105.53 o 
  -2  21   4     1155.49     1001.65    145.85 o 
  -1  21   4      435.23      360.27     99.58 o 
   0  21   4     1505.51     1031.39    213.33 o 
 -11   1   5     4959.65     5254.88    211.14 o 
 -10   1   5       13.12       86.90     47.35 o 
  -9   1   5     5366.89     5297.46    148.27 o 
  -8   1   5      130.10      243.04     40.17 o 
  -7   1   5     1873.42     2075.50     68.33 o 
  -6   1   5     1270.17     1275.28     43.22 o 
  -5   1   5     3292.25     3418.58     76.49 o 
  -4   1   5    24922.24    24773.31    464.86 o 
  -3   1   5    53669.59    53691.99    997.86 o 
  -2   1   5      861.79     1147.14     32.66 o 
  -1   1   5    16122.89    16189.15    306.09 o 
   0   1   5     1472.94     1465.29     45.07 o 
   1   1   5    18067.29    17068.84    387.46 o 
   2   1   5    66086.90    59588.08   1784.40 o 
   3   1   5    33542.18    29709.96    679.14 o 
   4   1   5      391.11      377.89     30.53 o 
   5   1   5      204.61      243.67     64.47 o 
   6   1   5      237.79      238.60     39.52 o 
   7   1   5     4405.75     4508.50    150.35 o 
   8   1   5     3370.14     3571.16    139.34 o 
   9   1   5      400.69      336.03     93.56 o 
 -11   2   5     1748.99     1938.77    118.75 o 
 -10   2   5     5760.55     5992.62    166.48 o 
  -9   2   5      460.71      594.33     54.17 o 
  -8   2   5     4317.80     4381.81    125.11 o 
  -7   2   5     4179.19     4233.58    106.81 o 
  -6   2   5       46.41       83.00     21.03 o 
  -5   2   5     9853.57     9742.50    190.98 o 
  -4   2   5        9.59       25.02     13.13 o 
  -3   2   5    26977.56    26885.08    543.04 o 
  -2   2   5    64125.27    65540.04   1214.38 o 
  -1   2   5     4235.11     4466.38     90.80 o 
   0   2   5      680.68      721.82     30.55 o 
   1   2   5    16748.87    17217.33    398.90 o 
   2   2   5     3706.32     3529.81     97.20 o 
   3   2   5    18201.21    16837.00    402.59 o 
   4   2   5      135.34       87.18     23.17 o 
   5   2   5     1868.63     1934.03     98.85 o 
   6   2   5     2319.85     2237.29    108.29 o 
   7   2   5     1460.88     1447.29    120.30 o 
   8   2   5     3205.88     3049.76    143.73 o 
   9   2   5      602.99      619.97     82.80 o 
 -11   3   5      187.26      262.44     71.66 o 
 -10   3   5      595.27      542.60     55.86 o 
  -9   3   5      291.43      370.81     47.87 o 
  -8   3   5       28.41       57.40     34.14 o 
  -7   3   5        2.86       63.11     29.37 o 
  -6   3   5     2808.98     2799.03     76.56 o 
  -5   3   5     3287.18     3230.62     78.24 o 
  -4   3   5     1154.54     1046.10     40.31 o 
  -3   3   5     1617.77     1687.88     43.48 o 
  -2   3   5       21.61       60.16     13.00 o 
  -1   3   5    32083.46    34750.87   1046.17 o 
   0   3   5    24440.27    24450.56    502.37 o 
   1   3   5       15.50       11.74     14.07 o 
   2   3   5      126.79      187.18     17.31 o 
   3   3   5     2886.63     2994.41     90.28 o 
   4   3   5      674.71      707.19     32.76 o 
   5   3   5      397.15      310.68     38.62 o 
   6   3   5     2138.84     1959.64    101.13 o 
   7   3   5     5434.21     5177.15    170.82 o 
   8   3   5      272.52      214.02     87.86 o 
   9   3   5     1431.55     1368.83    228.03 o 
 -11   4   5      566.12      607.05     81.72 o 
 -10   4   5      345.92      395.99     53.76 o 
  -9   4   5      432.26      471.45     50.26 o 
  -8   4   5      425.41      462.34     41.26 o 
  -7   4   5        2.70       77.46     26.01 o 
  -6   4   5     3966.16     3941.09     98.42 o 
  -5   4   5     2586.82     2767.14     74.12 o 
  -4   4   5      545.67      638.67     26.96 o 
  -3   4   5      894.66      957.68     31.65 o 
  -2   4   5     4350.52     4364.91     90.66 o 
  -1   4   5    44043.71    42598.74    980.97 o 
   0   4   5    26273.60    26775.89    639.30 o 
   1   4   5     4708.35     4714.00     97.40 o 
   2   4   5     1258.29     1362.21     45.61 o 
   3   4   5     3249.19     3114.30     99.14 o 
   4   4   5    26636.34    25402.17    515.82 o 
   5   4   5    11954.14    11517.28    248.28 o 
   6   4   5     1751.42     1553.73     79.12 o 
   7   4   5      252.38      253.60     51.61 o 
   8   4   5      263.43      140.73     64.46 o 
   9   4   5     2368.55     2422.79    171.31 o 
 -10   5   5      836.22     1063.18     67.60 o 
  -9   5   5      293.38      325.57     45.01 o 
  -8   5   5     3230.18     3387.26    108.25 o 
  -7   5   5     6180.97     6506.33    151.21 o 
  -6   5   5      150.96      204.51     28.71 o 
  -5   5   5     8043.96     7903.66    173.18 o 
  -4   5   5     5903.93     5954.96    132.48 o 
  -3   5   5      928.34     1113.25     41.68 o 
  -2   5   5     4815.40     4783.22    107.37 o 
  -1   5   5     4871.16     4639.85    129.31 o 
   0   5   5    19969.28    20701.58    485.23 o 
   1   5   5    20331.81    21371.54    441.25 o 
   2   5   5       70.99       92.85     19.26 o 
   3   5   5       79.76       82.05     17.99 o 
   4   5   5      667.97      640.85     28.89 o 
   5   5   5      299.52      286.08     31.34 o 
   6   5   5     4766.87     4564.20    150.16 o 
   7   5   5     5382.42     5213.59    171.94 o 
   8   5   5       15.80      -10.69     55.25 o 
   9   5   5      101.64       97.96     67.64 o 
 -10   6   5       31.64      102.25     48.98 o 
  -9   6   5      224.01      198.92     46.53 o 
  -8   6   5     1123.94     1300.41     62.27 o 
  -7   6   5      354.74      384.77     36.73 o 
  -6   6   5      159.55      187.69     29.86 o 
  -5   6   5      527.48      622.63     37.73 o 
  -4   6   5     3544.24     3711.65     94.32 o 
  -3   6   5      282.91      295.56     20.33 o 
  -2   6   5     4460.93     4830.12    112.68 o 
  -1   6   5    20679.30    21361.45    403.99 o 
   0   6   5    10438.51    10265.81    221.07 o 
   1   6   5      297.70      389.40     21.77 o 
   2   6   5     3919.99     3712.19    178.07 o 
   3   6   5       73.22       57.83     19.20 o 
   4   6   5     5960.69     6066.93    127.43 o 
   5   6   5     4931.34     5248.15    127.95 o 
   6   6   5      482.91      420.85     50.01 o 
   7   6   5      355.13      207.03     52.18 o 
   8   6   5     1220.93      985.72     76.59 o 
   9   6   5      193.08       78.45     96.07 o 
 -10   7   5     1781.17     1770.73     99.78 o 
  -9   7   5       61.63       86.03     41.29 o 
  -8   7   5     5111.49     5178.86    131.72 o 
  -7   7   5    13404.42    13200.65    283.57 o 
  -6   7   5     3455.33     3283.36     89.97 o 
  -5   7   5    33945.72    33151.00    674.87 o 
  -4   7   5     3377.11     3226.47     73.82 o 
  -3   7   5       49.26       58.22     18.45 o 
  -2   7   5    23574.65    24453.51    460.92 o 
  -1   7   5      268.26      298.19     24.04 o 
   0   7   5    57522.00    59808.34   1237.95 o 
   1   7   5    13408.62    13688.35    262.76 o 
   2   7   5     4121.13     4351.79    149.68 o 
   3   7   5      898.72      934.04     42.91 o 
   4   7   5     4595.65     4639.09    103.43 o 
   5   7   5     1188.59     1286.74    105.23 o 
   6   7   5     7720.86     7272.62    217.82 o 
   7   7   5      183.54      134.98     52.17 o 
   8   7   5      104.85       70.48     85.90 o 
   9   7   5     1018.63      759.56    113.83 o 
 -10   8   5      593.03      669.25     78.53 o 
  -9   8   5       61.45       86.70     50.94 o 
  -8   8   5      608.58      718.47     48.44 o 
  -7   8   5     1008.30     1133.30     52.61 o 
  -6   8   5    16111.47    16493.13    346.80 o 
  -5   8   5      832.41      779.20     39.39 o 
  -4   8   5      175.81      145.36     24.13 o 
  -3   8   5    23086.44    23648.63    498.12 o 
  -2   8   5     5909.90     5712.73    118.95 o 
  -1   8   5    14337.99    14060.51    271.15 o 
   0   8   5    15381.73    15618.88    333.07 o 
   1   8   5     1080.98     1016.58     55.07 o 
   2   8   5      325.01      320.15     30.62 o 
   3   8   5       57.21       63.18     22.34 o 
   4   8   5    15773.62    15519.23    349.84 o 
   5   8   5    25412.80    25275.83    962.72 o 
   6   8   5        6.35        4.00     64.44 o 
   7   8   5     3122.40     3150.27    172.92 o 
   8   8   5      317.81      350.83    203.67 o 
   9   8   5      719.53      485.18    110.59 o 
 -10   9   5       22.14      108.26     73.29 o 
  -9   9   5       14.08      -30.00     51.74 o 
  -8   9   5      404.86      396.19     53.94 o 
  -7   9   5     1080.51     1101.50     63.54 o 
  -6   9   5      255.85      306.57     34.53 o 
  -5   9   5      130.67      102.58     33.64 o 
  -4   9   5      538.75      561.97     33.64 o 
  -3   9   5      718.88      780.28     32.56 o 
  -2   9   5     3544.34     3683.65     85.00 o 
  -1   9   5     3974.62     3835.64     87.73 o 
   0   9   5      807.78      736.61     40.28 o 
   1   9   5     9074.49     9104.32    181.11 o 
   2   9   5     9413.49    10272.61    275.68 o 
   3   9   5     9401.42     9366.27    210.85 o 
   4   9   5     3926.15     3956.00    107.49 o 
   5   9   5     1393.43     1293.01    113.88 o 
   6   9   5     2274.90     2247.25    246.99 o 
   7   9   5     2436.76     2148.66    147.59 o 
   8   9   5      151.07       45.82     95.51 o 
 -10  10   5      182.21      249.34     98.27 o 
  -9  10   5       34.24       -2.51     53.80 o 
  -8  10   5      241.67      374.83     55.88 o 
  -7  10   5     5053.66     5129.45    152.45 o 
  -6  10   5    15350.43    14978.54    365.18 o 
  -5  10   5     5269.88     5234.05    147.32 o 
  -4  10   5      285.27      274.28     28.11 o 
  -3  10   5     1392.48     1412.27     48.58 o 
  -2  10   5      902.79      875.11     35.21 o 
  -1  10   5    14243.62    14730.91    284.46 o 
   0  10   5     5514.68     5346.82    115.39 o 
   1  10   5      507.28      501.86     31.87 o 
   2  10   5     1777.27     1782.38    140.41 o 
   3  10   5      539.50      445.86     37.25 o 
   4  10   5      878.90      796.21     45.19 o 
   5  10   5     4894.32     5116.12    180.35 o 
   6  10   5       23.02       29.63    122.40 o 
   7  10   5     1336.77     1218.78    115.73 o 
   8  10   5      558.90      493.88    107.42 o 
  -9  11   5     2270.09     2274.25    125.38 o 
  -8  11   5     2074.27     1849.35     90.25 o 
  -7  11   5     1824.84     1700.96    100.41 o 
  -6  11   5       70.56       45.73     42.92 o 
  -5  11   5     1315.21     1336.48     66.22 o 
  -4  11   5     1392.41     1329.61     63.40 o 
  -3  11   5     3862.18     3971.17    106.52 o 
  -2  11   5     1317.35     1394.09     48.05 o 
  -1  11   5      168.30      141.55     25.39 o 
   0  11   5     2028.07     1957.52     69.31 o 
   1  11   5      140.49      136.60     32.54 o 
   2  11   5      139.48      171.17     48.68 o 
   3  11   5      890.26      752.65     54.59 o 
   4  11   5     1218.71      927.62     60.66 o 
   5  11   5     2616.54     2343.16    114.61 o 
   6  11   5      697.48      518.06     90.02 o 
   7  11   5       79.96      155.86     91.14 o 
   8  11   5     1399.27      996.31    123.53 o 
  -9  12   5      560.34      549.73     71.12 o 
  -8  12   5      711.47      669.16     67.98 o 
  -7  12   5     2730.21     2684.31    108.31 o 
  -6  12   5     2260.05     2247.54     95.36 o 
  -5  12   5     3180.33     2962.53    105.76 o 
  -4  12   5       26.87       27.50     37.70 o 
  -3  12   5     3450.03     3493.72    110.41 o 
  -2  12   5     7580.65     7990.78    184.93 o 
  -1  12   5     1559.04     1573.69     71.04 o 
   0  12   5       42.02       -1.96     33.11 o 
   1  12   5     1941.89     1982.48     71.83 o 
   2  12   5     4560.36     4405.40    132.35 o 
   3  12   5     1313.95     1369.78     71.86 o 
   4  12   5      672.88      656.68     58.37 o 
   5  12   5       32.38       91.94     64.10 o 
   6  12   5     1519.61     1311.21    198.23 o 
   7  12   5       48.68      103.94     95.42 o 
   8  12   5     1220.54      814.18    122.57 o 
  -9  13   5     5819.85     6191.67    194.74 o 
  -8  13   5     1440.19     1444.49     88.32 o 
  -7  13   5       56.97       62.90     53.70 o 
  -6  13   5     2649.29     2817.61    108.30 o 
  -5  13   5     2515.34     2352.53     95.49 o 
  -4  13   5     6645.41     6723.48    185.01 o 
  -3  13   5    16336.66    16661.79    401.02 o 
  -2  13   5     1800.35     1804.81    142.48 o 
  -1  13   5     4044.05     3907.04    128.88 o 
   0  13   5     8189.86     7978.67    218.13 o 
   1  13   5      205.25      149.61     38.82 o 
   2  13   5    20522.26    20672.45    576.34 o 
   3  13   5     2660.51     2571.50     90.73 o 
   4  13   5     3664.59     3683.23    162.82 o 
   5  13   5     1562.68     1443.80     97.55 o 
   6  13   5     1161.62      975.05    184.16 o 
   7  13   5     7671.27     7976.45    421.17 o 
  -8  14   5     4195.24     4210.48    153.29 o 
  -7  14   5      974.96      881.00     73.40 o 
  -6  14   5       11.29       18.80     50.49 o 
  -5  14   5     2196.72     1842.49     86.57 o 
  -4  14   5     2071.13     1866.78    170.99 o 
  -3  14   5     3532.88     3436.98    146.29 o 
  -2  14   5     3615.39     3852.54    142.17 o 
  -1  14   5       58.66       40.34     45.65 o 
   0  14   5     1272.17     1299.07     71.59 o 
   1  14   5     1226.92     1188.14     86.77 o 
   2  14   5        4.42       43.26     65.77 o 
   3  14   5     3339.34     3479.08    147.74 o 
   4  14   5        0.68       45.04     59.03 o 
   5  14   5     1167.41     1021.45     94.04 o 
   6  14   5       14.25        6.86     92.14 o 
   7  14   5      883.81      752.44    118.97 o 
  -8  15   5     1226.20     1226.53     90.06 o 
  -7  15   5        1.50      -40.36     65.04 o 
  -6  15   5      126.05      108.01     77.28 o 
  -5  15   5        8.65       96.16     69.11 o 
  -4  15   5     4379.96     4506.96    289.40 o 
  -3  15   5     3272.26     3229.89    144.85 o 
  -2  15   5       36.87       34.75     60.90 o 
  -1  15   5       69.33       20.03     49.41 o 
   0  15   5       56.98       -5.08     49.09 o 
   1  15   5      901.54      905.96     68.59 o 
   2  15   5     2281.01     2452.22    116.80 o 
   3  15   5       81.20       21.65    100.68 o 
   4  15   5     2621.80     2479.85    127.99 o 
   5  15   5      918.06      942.82    122.06 o 
   6  15   5      200.59      294.06    105.99 o 
  -7  16   5     1635.01     1606.53    182.11 o 
  -6  16   5      311.78      295.41     85.57 o 
  -5  16   5     7228.78     7285.53    251.86 o 
  -4  16   5     5628.13     5773.68    211.79 o 
  -3  16   5     1605.16     1429.91     99.88 o 
  -2  16   5     4860.15     5030.46    189.16 o 
  -1  16   5       27.79       39.48     55.50 o 
   0  16   5        6.37      -40.37     53.68 o 
   1  16   5     4393.26     4389.45    150.73 o 
   2  16   5       69.99      204.73     64.21 o 
   3  16   5     8344.80     8483.56    363.46 o 
   4  16   5     1058.45      864.15    134.95 o 
   5  16   5      115.06       80.21    125.07 o 
   6  16   5      256.12       90.78    194.78 o 
  -6  17   5      162.21      105.34     87.52 o 
  -5  17   5      647.91      727.92    122.39 o 
  -4  17   5      254.40      250.13     82.38 o 
  -3  17   5     1064.45     1125.58     97.92 o 
  -2  17   5       53.45       42.91     87.02 o 
  -1  17   5      444.50      439.85     73.39 o 
   0  17   5      665.76      702.43    113.88 o 
   1  17   5     1260.56     1245.03     85.63 o 
   2  17   5     4826.33     4881.07    204.43 o 
   3  17   5      556.18      325.34     93.06 o 
   4  17   5       81.98      134.86    122.64 o 
   5  17   5      614.27      417.33    136.53 o 
  -6  18   5     1351.90     1231.27    116.77 o 
  -5  18   5     2043.06     1817.90    126.67 o 
  -4  18   5     1463.38     1412.07    140.86 o 
  -3  18   5     1612.56     1531.95    138.47 o 
  -2  18   5       14.93        0.78     77.26 o 
  -1  18   5     1950.48     2049.01    166.25 o 
   0  18   5      514.94      535.87     72.89 o 
   1  18   5      129.67      212.00     73.97 o 
   2  18   5       12.88       41.05     88.20 o 
   3  18   5     1524.74     1556.23    127.45 o 
   4  18   5     7816.26     8545.09    548.45 o 
  -5  19   5     2574.72     2481.96    168.94 o 
  -4  19   5     1252.31     1063.50    106.92 o 
  -3  19   5      515.46      547.36     94.67 o 
  -2  19   5      928.93     1013.05    103.97 o 
  -1  19   5       15.51        0.99    112.51 o 
   0  19   5     2279.48     2267.52    152.83 o 
   1  19   5     2104.59     1958.10    164.13 o 
   2  19   5      227.41      237.17     96.71 o 
   3  19   5        7.36      156.86    101.29 o 
  -3  20   5       55.66      127.83     90.97 o 
  -2  20   5       24.62       63.09     87.87 o 
  -1  20   5      390.31      362.10     91.45 o 
   0  20   5     1231.53     1437.41    117.66 o 
   1  20   5      362.85      282.29    150.00 o 
   2  20   5       69.42       59.42    101.46 o 
 -11   0   6     5486.49     6003.79    282.85 o 
 -10   0   6     5976.95     6142.36    405.28 o 
  -9   0   6      156.29      115.24     62.63 o 
  -8   0   6    25718.14    25715.12    826.09 o 
  -7   0   6     9652.91    10246.11    290.94 o 
  -6   0   6     1496.44     1542.11     69.82 o 
  -5   0   6    31058.40    30524.18    810.88 o 
  -4   0   6    11618.96    12932.77    417.95 o 
  -3   0   6    19366.68    19415.91    517.98 o 
  -2   0   6     5710.73     6219.23    173.88 o 
  -1   0   6     4080.55     4964.04    265.69 o 
   0   0   6     6100.10     5873.29    222.05 o 
   1   0   6      156.24      189.19     34.75 o 
   4   0   6     4934.24     4628.94    187.99 o 
   5   0   6     1036.39     1036.52    101.42 o 
   6   0   6     1439.70     1510.05    247.97 o 
   7   0   6     1029.94      775.26    212.96 o 
   8   0   6     1271.53     1142.83    126.18 o 
   9   0   6     3178.88     3478.76    237.03 o 
 -11   1   6      524.18      698.07     64.94 o 
 -10   1   6      118.50      173.20     74.79 o 
  -9   1   6      989.99     1168.87     76.02 o 
  -8   1   6       29.32      137.76     39.58 o 
  -7   1   6      177.53      144.44     30.54 o 
  -6   1   6     6916.63     7167.54    147.03 o 
  -5   1   6      859.78      874.85     33.20 o 
  -4   1   6    19817.54    20395.02    384.90 o 
  -3   1   6     7530.12     7615.68    149.73 o 
  -2   1   6      648.00      825.22     33.57 o 
  -1   1   6    14649.81    14789.70    307.41 o 
   0   1   6       32.21      100.25     22.71 o 
   1   1   6    14212.21    14156.58    366.00 o 
   2   1   6    20649.70    19539.26    525.16 o 
   3   1   6      731.62      646.95     36.25 o 
   4   1   6        2.96       32.98     26.56 o 
   5   1   6       96.38       91.47     41.42 o 
   6   1   6     5941.69     5251.43    356.35 o 
   7   1   6     5053.11     5289.65    155.93 o 
   8   1   6       25.15       17.86     61.88 o 
   9   1   6      538.17      554.96     83.26 o 
 -11   2   6      156.75      213.86     56.91 o 
 -10   2   6      964.05     1087.64     68.04 o 
  -9   2   6      684.97      800.27     57.21 o 
  -8   2   6     2300.58     2436.37     89.87 o 
  -7   2   6     4496.16     4425.36    111.59 o 
  -6   2   6       17.55       67.84     21.05 o 
  -5   2   6     6286.95     6464.43    131.93 o 
  -4   2   6    25079.42    23978.91    450.69 o 
  -3   2   6      155.59      199.14     16.95 o 
  -2   2   6    14258.00    13960.57    266.41 o 
  -1   2   6     1562.76     2005.84     77.30 o 
   0   2   6       41.72       69.28     12.90 o 
   1   2   6       11.87       53.31     13.61 o 
   2   2   6     4300.51     4371.09    420.56 o 
   3   2   6    11257.62    10002.36    213.95 o 
   4   2   6    21264.42    20245.15    743.59 o 
   5   2   6      217.01      128.59     27.62 o 
   6   2   6     1374.85     1268.26    117.65 o 
   7   2   6      267.88      224.42     50.73 o 
   8   2   6       15.08       -9.46     58.13 o 
   9   2   6     3874.09     4020.20    181.55 o 
 -11   3   6       46.52      145.62     62.63 o 
 -10   3   6     2310.16     2461.17    100.10 o 
  -9   3   6     7275.49     7306.31    190.99 o 
  -8   3   6     4188.53     4477.00    117.09 o 
  -7   3   6     2326.60     2478.88     77.60 o 
  -6   3   6     1515.67     1561.82     89.66 o 
  -5   3   6       63.60      118.36     18.84 o 
  -4   3   6    16361.14    16042.43    306.02 o 
  -3   3   6    24601.97    26344.19    494.33 o 
  -2   3   6     2843.12     3265.73     71.81 o 
  -1   3   6     3300.43     3418.46     79.19 o 
   0   3   6     6715.27     6696.11    138.74 o 
   1   3   6    27049.47    27096.75   1303.91 o 
   2   3   6    15271.97    15704.64    373.52 o 
   3   3   6      964.99      711.07     32.10 o 
   4   3   6     1931.23     1814.08     69.64 o 
   5   3   6     3966.50     3467.77    179.88 o 
   6   3   6    12046.80    11585.60    460.63 o 
   7   3   6     7450.32     7000.18    352.67 o 
   8   3   6     2512.63     2568.42    120.89 o 
   9   3   6      201.09      298.65     78.33 o 
 -11   4   6     1417.88     1532.06    104.29 o 
 -10   4   6       90.18      171.53     51.23 o 
  -9   4   6     1598.68     1796.35     79.33 o 
  -8   4   6      262.24      326.56     39.54 o 
  -7   4   6       63.92       61.31     25.00 o 
  -6   4   6     4120.13     4376.69    108.00 o 
  -5   4   6      952.36      930.50     33.26 o 
  -4   4   6    21610.09    22572.90    426.43 o 
  -3   4   6    19881.84    19506.78    399.23 o 
  -2   4   6     1096.21     1226.08     37.88 o 
  -1   4   6      359.19      566.90     24.43 o 
   0   4   6    13269.18    13169.21    316.29 o 
   1   4   6      833.25      791.03     31.40 o 
   2   4   6    10978.84    11349.91    405.86 o 
   3   4   6      194.10      177.63     20.79 o 
   4   4   6    14206.59    13039.19    302.74 o 
   5   4   6     1181.77      975.56     74.59 o 
   6   4   6     7367.10     7555.45    284.02 o 
   7   4   6      854.39      536.12     78.15 o 
   8   4   6      887.40      899.97     76.48 o 
   9   4   6      982.29      955.45     86.87 o 
 -10   5   6     1491.24     1671.40     81.15 o 
  -9   5   6     4053.09     4214.21    118.31 o 
  -8   5   6    11114.44    11229.69    271.69 o 
  -7   5   6      889.27      927.74     46.97 o 
  -6   5   6     6118.21     5948.61    138.83 o 
  -5   5   6     5587.66     5431.51    126.11 o 
  -4   5   6     3328.55     3443.59     77.71 o 
  -3   5   6     9093.27     9160.71    180.22 o 
  -2   5   6     5789.32     5868.08    120.61 o 
  -1   5   6    16436.06    15935.30    339.46 o 
   0   5   6    11407.68    12684.63    244.75 o 
   1   5   6     1028.97     1082.27     37.87 o 
   2   5   6     2625.20     2690.99     66.10 o 
   3   5   6     2876.57     3076.05    131.03 o 
   4   5   6      754.66      687.90     46.90 o 
   5   5   6     9599.12     9153.52    229.95 o 
   6   5   6        1.66      -34.27     37.75 o 
   7   5   6      431.60      333.26     57.78 o 
   8   5   6     2880.34     3135.68    208.79 o 
   9   5   6     1858.59     2117.36    253.45 o 
 -10   6   6      273.14      431.21     56.71 o 
  -9   6   6      822.23      898.37     61.06 o 
  -8   6   6     2100.52     2387.81     81.15 o 
  -7   6   6     4528.25     4700.41    119.98 o 
  -6   6   6    17571.18    16954.45    355.26 o 
  -5   6   6     4563.32     4658.31    112.25 o 
  -4   6   6      106.82       69.19     17.71 o 
  -3   6   6     2095.33     2055.53     54.60 o 
  -2   6   6     3705.26     3796.87    110.04 o 
  -1   6   6    58739.88    59370.71   1107.16 o 
   0   6   6    31091.11    31702.85    706.19 o 
   1   6   6     1182.99     1365.04     49.57 o 
   2   6   6      724.06      681.60     34.42 o 
   3   6   6     2925.88     2905.26    107.27 o 
   4   6   6    13376.58    13120.12    281.98 o 
   5   6   6    21182.13    20809.90    573.10 o 
   6   6   6      308.36      305.96     99.08 o 
   7   6   6     1562.21     1466.78    159.92 o 
   8   6   6     1428.29     1212.91     85.37 o 
   9   6   6     2430.03     1800.96    145.58 o 
 -10   7   6       14.88      145.00     98.59 o 
  -9   7   6      878.65      859.25     55.30 o 
  -8   7   6      153.97      212.46     40.08 o 
  -7   7   6      194.52      232.58     36.24 o 
  -6   7   6     4133.30     4065.78    105.16 o 
  -5   7   6     4863.52     4862.58    117.72 o 
  -4   7   6     3239.75     3297.17     82.88 o 
  -3   7   6      466.28      523.56     36.68 o 
  -2   7   6      419.75      405.94     26.16 o 
  -1   7   6      351.40      346.91     24.44 o 
   0   7   6     2669.89     2736.66     67.00 o 
   1   7   6     3709.21     4103.61     91.71 o 
   2   7   6      461.69      463.66     27.49 o 
   3   7   6      927.84      984.92     42.34 o 
   4   7   6     1691.68     1661.80     61.38 o 
   5   7   6     1450.46     1382.00    106.75 o 
   6   7   6     1053.56      905.32     65.23 o 
   7   7   6      695.74      577.05     64.85 o 
   8   7   6      390.45      411.00    112.40 o 
   9   7   6       87.26      181.10    134.91 o 
 -10   8   6      178.65      274.58     69.83 o 
  -9   8   6      152.68      171.40     53.25 o 
  -8   8   6       46.55       64.81     38.50 o 
  -7   8   6     1210.55     1275.79     56.09 o 
  -6   8   6    10639.78    10644.46    232.73 o 
  -5   8   6     1481.07     1594.33     59.23 o 
  -4   8   6       17.63       33.68     24.00 o 
  -3   8   6      853.27      992.56     43.06 o 
  -2   8   6      234.38      201.84     23.27 o 
  -1   8   6    10100.87    10387.69    222.88 o 
   0   8   6     9704.23     9892.13    196.21 o 
   1   8   6     1132.76     1226.25     42.42 o 
   2   8   6     5717.18     5810.93    134.91 o 
   3   8   6     1428.60     1451.45    138.97 o 
   4   8   6     2775.91     2932.66    160.13 o 
   5   8   6     3205.00     3293.53    105.00 o 
   6   8   6        4.13      -35.59     69.10 o 
   7   8   6     1191.28      968.04    106.76 o 
   8   8   6      693.62      501.43    103.70 o 
 -10   9   6      399.81      372.19     66.62 o 
  -9   9   6       22.40       14.51     52.56 o 
  -8   9   6     4061.49     4040.25    132.92 o 
  -7   9   6     2181.65     2047.74     75.33 o 
  -6   9   6     7594.64     7461.47    171.94 o 
  -5   9   6    14476.89    13950.15    296.20 o 
  -4   9   6     1885.40     2052.46     65.61 o 
  -3   9   6     5317.93     5274.17    114.36 o 
  -2   9   6     3881.16     4063.86     92.76 o 
  -1   9   6      877.68      824.01     53.69 o 
   0   9   6    15789.84    16495.06    318.07 o 
   1   9   6     6718.50     7166.55    183.98 o 
   2   9   6      612.86      624.54     33.27 o 
   3   9   6    11066.26    11318.93    268.70 o 
   4   9   6     1977.21     1934.43    132.92 o 
   5   9   6     1018.97      711.32     84.15 o 
   6   9   6       67.82       89.49     78.92 o 
   7   9   6      160.84      249.07     89.05 o 
   8   9   6      197.49       54.54    121.63 o 
  -9  10   6     1454.26     1278.46     80.11 o 
  -8  10   6      777.58      769.85     63.66 o 
  -7  10   6      250.01      266.93     49.47 o 
  -6  10   6     1464.47     1353.72     67.63 o 
  -5  10   6     4306.00     4176.54    124.96 o 
  -4  10   6     1494.22     1591.73     65.93 o 
  -3  10   6      927.54      935.85     38.24 o 
  -2  10   6     7828.38     7833.29    161.25 o 
  -1  10   6    13492.52    13655.35    267.03 o 
   0  10   6      177.46      207.84     56.07 o 
   1  10   6     2456.12     2437.13    100.98 o 
   2  10   6    14948.72    15214.07    365.97 o 
   3  10   6       81.03       62.67     37.25 o 
   4  10   6     9596.89     9681.37    282.58 o 
   5  10   6       43.49       49.30     59.82 o 
   6  10   6     1960.66     1995.45    299.12 o 
   7  10   6       38.73        2.22     85.39 o 
   8  10   6      320.79      245.32    103.02 o 
  -9  11   6       76.33       83.27     59.86 o 
  -8  11   6       13.47       37.24     52.73 o 
  -7  11   6     1342.09     1208.65     71.80 o 
  -6  11   6     1758.86     1765.87     82.77 o 
  -5  11   6     1042.14     1137.51     62.83 o 
  -4  11   6    11880.94    11983.37    296.24 o 
  -3  11   6     2731.18     2790.00     85.94 o 
  -2  11   6      116.22      132.01     27.68 o 
  -1  11   6     7696.55     7911.41    163.99 o 
   0  11   6       87.46      104.20     33.57 o 
   1  11   6    27106.18    26998.17    631.76 o 
   2  11   6     7174.34     6994.16    258.14 o 
   3  11   6       87.97       37.81     67.69 o 
   4  11   6      119.13       86.40     63.74 o 
   5  11   6       49.10       77.49     64.68 o 
   6  11   6     6228.49     6231.73    335.67 o 
   7  11   6     6792.52     6706.96    364.62 o 
   8  11   6        5.28       37.69    105.63 o 
  -9  12   6      359.31      261.35     66.68 o 
  -8  12   6     2111.01     2227.33    105.39 o 
  -7  12   6     1949.68     1926.43    117.15 o 
  -6  12   6       33.95       37.95     45.51 o 
  -5  12   6      224.76      235.26     44.85 o 
  -4  12   6       68.66       58.29     40.66 o 
  -3  12   6     3624.38     3714.25    116.13 o 
  -2  12   6    16415.34    16809.57    364.26 o 
  -1  12   6     4174.51     4585.65    121.09 o 
   0  12   6     1359.63     1316.14     89.22 o 
   1  12   6     3313.69     3133.71     97.45 o 
   2  12   6      103.13       37.70     47.06 o 
   3  12   6      537.22      455.82     74.47 o 
   4  12   6     1745.26     1499.14     93.46 o 
   5  12   6       10.05       42.74     69.05 o 
   6  12   6        9.61      113.84     90.96 o 
   7  12   6      137.03      189.99    103.59 o 
  -8  13   6       50.41       42.62     59.59 o 
  -7  13   6       95.08       10.10     53.07 o 
  -6  13   6      190.36      260.54     54.74 o 
  -5  13   6      622.07      591.76     56.57 o 
  -4  13   6     1747.56     1806.51     83.97 o 
  -3  13   6      423.31      403.85     60.12 o 
  -2  13   6      280.75      252.60     48.66 o 
  -1  13   6     6271.29     6156.15    178.18 o 
   0  13   6       40.91       11.99     45.61 o 
   1  13   6     4542.41     4652.33    148.29 o 
   2  13   6       82.51       49.07     43.21 o 
   3  13   6     1685.21     1971.40    101.42 o 
   4  13   6      242.01      179.82     70.86 o 
   5  13   6     1183.91      918.14     89.66 o 
   6  13   6      424.51      475.62    104.87 o 
   7  13   6      764.27      664.40    119.38 o 
  -8  14   6     2116.71     2118.94    105.96 o 
  -7  14   6      484.52      511.15     67.47 o 
  -6  14   6      172.82      122.37     60.97 o 
  -5  14   6     2310.71     2424.30    102.04 o 
  -4  14   6       42.78       68.91     61.68 o 
  -3  14   6    10049.37    10128.23    311.50 o 
  -2  14   6     7927.65     8032.03    222.96 o 
  -1  14   6     1358.20     1280.53     71.84 o 
   0  14   6     2609.18     2719.37    109.76 o 
   1  14   6     2448.73     2341.71    126.11 o 
   2  14   6     1157.97     1216.78     69.42 o 
   3  14   6     2624.27     2405.23    121.98 o 
   4  14   6       89.57       39.95     73.51 o 
   5  14   6      253.42      295.89     83.53 o 
   6  14   6      645.62      543.22    128.34 o 
  -8  15   6       30.92       33.25     67.41 o 
  -7  15   6       57.42       55.27     81.41 o 
  -6  15   6     1360.00     1377.60    124.86 o 
  -5  15   6      427.41      374.54     78.12 o 
  -4  15   6     7957.15     8167.12    334.65 o 
  -3  15   6     7125.33     7121.48    239.34 o 
  -2  15   6       15.26       38.56     61.91 o 
  -1  15   6      166.65      159.23     52.08 o 
   0  15   6     1413.78     1281.30     77.08 o 
   1  15   6     5049.20     5180.44    166.94 o 
   2  15   6    10076.94    10311.48    324.18 o 
   3  15   6     1778.35     1780.76    232.82 o 
   4  15   6        2.54       86.82     43.52 o 
   5  15   6      135.49      309.98     90.07 o 
   6  15   6     1063.00     1183.33    173.13 o 
  -7  16   6      188.50      291.28     90.80 o 
  -6  16   6       13.25      -31.65     91.51 o 
  -5  16   6       32.53       34.77     84.22 o 
  -4  16   6      875.40      949.07     89.83 o 
  -3  16   6      111.36      187.77     73.31 o 
  -2  16   6     3070.66     3098.58    145.43 o 
  -1  16   6     9839.96     9945.29    272.40 o 
   0  16   6     1598.26     1360.15    162.94 o 
   1  16   6     2023.84     2039.47     99.03 o 
   2  16   6     2916.62     3068.92    145.91 o 
   3  16   6      253.26      229.52     87.40 o 
   4  16   6     2616.47     2539.59    222.87 o 
   5  16   6      940.19      750.82    145.69 o 
  -6  17   6     1563.22     1431.99    160.92 o 
  -5  17   6     1033.41      960.46     99.35 o 
  -4  17   6     3612.44     3857.26    173.43 o 
  -3  17   6     3666.47     3844.54    170.47 o 
  -2  17   6       26.01      126.32     74.98 o 
  -1  17   6     2283.09     2235.53    105.37 o 
   0  17   6     1283.05     1260.03     84.51 o 
   1  17   6      791.31      747.95    118.95 o 
   2  17   6     2893.17     3115.58    252.80 o 
   3  17   6     2650.24     2564.78    294.94 o 
   4  17   6       42.89       43.11    127.97 o 
   5  17   6      749.52      766.93    227.14 o 
  -6  18   6     1293.45     1426.03    121.80 o 
  -5  18   6     2305.26     2333.81    261.30 o 
  -4  18   6       92.93      130.64     84.01 o 
  -3  18   6      992.68      971.89     99.89 o 
  -2  18   6       16.94       47.87     80.00 o 
  -1  18   6      658.31      759.80     92.22 o 
   0  18   6     2253.42     2443.07    183.54 o 
   1  18   6      514.51      571.65    109.75 o 
   2  18   6      662.31      887.96    134.01 o 
   3  18   6      206.24      274.29    100.07 o 
   4  18   6      130.18       94.59    137.22 o 
  -5  19   6      264.28      259.89     99.27 o 
  -4  19   6      304.67      251.17     93.36 o 
  -3  19   6     2504.88     2684.67    165.19 o 
  -2  19   6      837.19      908.44    107.63 o 
  -1  19   6     3258.34     3658.10    208.26 o 
   0  19   6     1294.29     1214.98     91.36 o 
   1  19   6      413.56      299.40    117.47 o 
   2  19   6      641.91      484.10    141.87 o 
   3  19   6     6060.93     6378.75    322.13 o 
  -3  20   6       58.77       86.39     92.18 o 
  -2  20   6     1340.11     1314.28    117.01 o 
  -1  20   6     8500.38     9050.17    384.41 o 
   0  20   6     2017.49     2121.27    238.25 o 
   1  20   6       56.73      193.87    122.15 o 
 -11   1   7      424.77      463.37     62.78 o 
 -10   1   7       37.14      137.93     50.60 o 
  -9   1   7     3066.45     3091.08    108.26 o 
  -8   1   7      323.41      359.97     51.25 o 
  -7   1   7       25.60       79.73     30.25 o 
  -6   1   7      683.94      620.09     31.13 o 
  -5   1   7     5585.46     5483.08    115.12 o 
  -4   1   7    16285.81    16478.91    314.38 o 
  -3   1   7    29993.03    30043.81    562.74 o 
  -2   1   7    16551.53    16240.07    309.41 o 
  -1   1   7      361.61      313.81     30.98 o 
   0   1   7     6116.93     6168.23    179.70 o 
   1   1   7    22252.10    21740.49    562.50 o 
   2   1   7    23161.07    23691.31    849.23 o 
   3   1   7     8986.65     8439.75    208.84 o 
   4   1   7     1024.24      801.07     53.96 o 
   5   1   7     3914.84     3522.22    118.53 o 
   6   1   7     3967.67     3738.95    137.73 o 
   7   1   7       72.69       26.80     64.89 o 
   8   1   7      380.51      217.83     61.40 o 
   9   1   7       36.10       41.98     94.59 o 
 -11   2   7     3280.57     3502.61    126.67 o 
 -10   2   7     1277.42     1415.78     75.65 o 
  -9   2   7     2223.87     2320.65     94.29 o 
  -8   2   7     2381.05     2416.23     91.43 o 
  -7   2   7     1281.10     1489.59     58.48 o 
  -6   2   7    10404.57    10091.75    201.01 o 
  -5   2   7      624.53      680.41     32.70 o 
  -4   2   7     9677.51     9907.03    193.91 o 
  -3   2   7    15670.57    15919.21    303.10 o 
  -2   2   7      869.16      838.05     30.50 o 
  -1   2   7     4724.05     5117.66    116.33 o 
   0   2   7    13650.36    13088.50    250.75 o 
   1   2   7      191.74      225.79     16.45 o 
   2   2   7      995.15      934.79     37.96 o 
   3   2   7      980.34      873.40     57.13 o 
   4   2   7      244.59      171.49     40.96 o 
   5   2   7     4467.14     4174.57    314.58 o 
   6   2   7     1119.86     1002.03     99.64 o 
   7   2   7     1006.13      781.68     63.04 o 
   8   2   7        1.54        8.77     61.80 o 
   9   2   7       15.77      101.70     78.86 o 
 -11   3   7       21.84      162.43     57.88 o 
 -10   3   7     1460.30     1628.23     79.79 o 
  -9   3   7     1100.97     1275.59     68.46 o 
  -8   3   7     2488.06     2582.86     84.41 o 
  -7   3   7     9749.94     9607.61    212.84 o 
  -6   3   7    26749.63    26926.15    606.18 o 
  -5   3   7       23.88       47.31     23.06 o 
  -4   3   7     1752.86     1795.46     49.83 o 
  -3   3   7    14247.44    14366.64    275.37 o 
  -2   3   7     1604.15     1754.24     50.32 o 
  -1   3   7    17561.02    17875.12    372.82 o 
   0   3   7      562.21      793.26     34.36 o 
   1   3   7    50254.35    51609.96    961.11 o 
   2   3   7      223.59      276.71     54.81 o 
   3   3   7    12130.09    11311.65    382.87 o 
   4   3   7      814.98      614.92     42.54 o 
   5   3   7     1505.89     1315.20    307.14 o 
   6   3   7     7803.24     7041.40    506.46 o 
   7   3   7     2732.07     2295.86    369.50 o 
   8   3   7     1219.74      997.45    107.76 o 
   9   3   7      778.94      795.06     93.60 o 
 -11   4   7      121.72      215.28     59.18 o 
 -10   4   7      545.00      635.26     60.66 o 
  -9   4   7     1443.08     1569.18     74.53 o 
  -8   4   7      833.93      983.83     52.05 o 
  -7   4   7     8966.53     8670.21    215.02 o 
  -6   4   7     2177.69     2283.18     71.69 o 
  -5   4   7     1793.65     1904.77     61.97 o 
  -4   4   7     6456.14     6494.61    132.61 o 
  -3   4   7     3421.50     3617.10     80.55 o 
  -2   4   7    56552.40    57345.68   1069.89 o 
  -1   4   7    51883.40    51636.83    960.81 o 
   0   4   7     6223.08     6140.11    139.35 o 
   1   4   7     9006.35     8732.91    303.70 o 
   2   4   7      548.20      543.02     27.66 o 
   3   4   7     9560.58     9405.16    205.87 o 
   4   4   7    14155.43    13230.28    355.10 o 
   5   4   7      975.48      790.62     51.22 o 
   6   4   7     1137.72      969.51     59.59 o 
   7   4   7      486.95      314.56     60.67 o 
   8   4   7     1701.68     1399.88    131.09 o 
   9   4   7     2463.15     1965.18    172.95 o 
 -10   5   7     3410.46     3456.65    121.28 o 
  -9   5   7      979.85     1151.73     67.46 o 
  -8   5   7      208.73      320.90     46.11 o 
  -7   5   7     5372.79     5376.82    131.94 o 
  -6   5   7      588.61      641.85     38.90 o 
  -5   5   7     7853.41     7400.72    165.30 o 
  -4   5   7     2903.59     3032.88     72.06 o 
  -3   5   7     1666.24     1761.47     50.45 o 
  -2   5   7        7.68        8.45     18.13 o 
  -1   5   7    10329.85    11177.32    218.77 o 
   0   5   7       33.00       23.44     15.37 o 
   1   5   7    18619.92    19972.71    422.79 o 
   2   5   7     2226.63     2129.08     92.42 o 
   3   5   7      923.96      989.26     43.40 o 
   4   5   7      128.62      100.61     32.97 o 
   5   5   7       19.81       13.31     37.58 o 
   6   5   7     2838.28     2824.76    101.81 o 
   7   5   7     4231.83     3963.62    148.83 o 
   8   5   7        3.94       18.87     68.78 o 
   9   5   7      233.96      211.35     77.54 o 
 -10   6   7       23.31       32.37     50.67 o 
  -9   6   7      597.25      619.60     57.05 o 
  -8   6   7      342.36      374.76     43.10 o 
  -7   6   7     5046.61     5053.93    127.26 o 
  -6   6   7     1665.00     1724.22     62.95 o 
  -5   6   7      292.51      352.40     32.11 o 
  -4   6   7     6247.55     6686.03    137.35 o 
  -3   6   7      187.47      238.61     22.74 o 
  -2   6   7    19469.12    19960.06    380.21 o 
  -1   6   7    16213.49    16154.79    346.33 o 
   0   6   7      193.94      257.40     23.36 o 
   1   6   7    11654.31    12051.10    234.82 o 
   2   6   7     6272.02     6476.88    194.78 o 
   3   6   7      618.18      538.12     31.59 o 
   4   6   7     4618.65     4870.72    136.46 o 
   5   6   7      520.00      481.14     69.04 o 
   6   6   7     2622.82     2578.61    162.84 o 
   7   6   7       54.43       29.59     55.47 o 
   8   6   7      117.51       76.57     66.34 o 
 -10   7   7     2136.91     2416.52    103.58 o 
  -9   7   7     1429.14     1552.41     70.07 o 
  -8   7   7     2356.10     2369.98     83.67 o 
  -7   7   7      376.41      434.08     40.65 o 
  -6   7   7    11561.74    11133.58    242.60 o 
  -5   7   7     9751.74     9475.23    207.72 o 
  -4   7   7     4801.57     4531.77     99.87 o 
  -3   7   7     3337.58     3284.75     78.68 o 
  -2   7   7       65.98       64.40     22.18 o 
  -1   7   7     4093.42     4328.82     97.17 o 
   0   7   7     2319.07     2596.37     73.05 o 
   1   7   7     3081.56     3295.84     87.61 o 
   2   7   7     6643.31     6827.78    143.21 o 
   3   7   7     1365.94     1567.94     87.21 o 
   4   7   7      901.57      909.36     59.49 o 
   5   7   7      821.05      799.57     98.72 o 
   6   7   7      125.49      108.64     53.97 o 
   7   7   7     3340.25     3499.65    146.09 o 
   8   7   7     2213.28     2255.60    430.10 o 
 -10   8   7       85.34       37.91     65.90 o 
  -9   8   7     2807.23     2772.26    110.29 o 
  -8   8   7      471.58      434.54     46.03 o 
  -7   8   7     2471.18     2491.47     83.38 o 
  -6   8   7     4359.12     4199.70    110.11 o 
  -5   8   7    12237.06    12171.49    261.73 o 
  -4   8   7     9765.44     9940.92    198.96 o 
  -3   8   7     4069.87     4109.19     93.81 o 
  -2   8   7     4249.38     4532.57    110.03 o 
  -1   8   7     7347.89     7383.18    152.34 o 
   0   8   7       40.16       60.56     22.46 o 
   1   8   7      628.69      646.46     33.32 o 
   2   8   7     2043.01     2027.05     63.68 o 
   3   8   7    14450.06    14375.14    349.00 o 
   4   8   7     4993.78     5026.09    150.27 o 
   5   8   7      382.56      405.55     49.26 o 
   6   8   7      155.12      -41.84    124.41 o 
   7   8   7        6.43        3.51     85.82 o 
   8   8   7     1628.83     1487.12    253.26 o 
 -10   9   7      300.03      381.87     74.99 o 
  -9   9   7      504.34      529.85     64.92 o 
  -8   9   7      530.82      472.81     56.80 o 
  -7   9   7     2980.85     2992.46     93.59 o 
  -6   9   7     1130.38     1202.33     54.11 o 
  -5   9   7     6164.40     5820.19    138.90 o 
  -4   9   7    14509.88    14558.86    307.78 o 
  -3   9   7      432.22      491.20     30.88 o 
  -2   9   7     1203.48     1085.30     46.64 o 
  -1   9   7     7822.82     8341.83    185.76 o 
   0   9   7     1240.63     1277.75     46.28 o 
   1   9   7    26081.68    27307.46    515.72 o 
   2   9   7     4111.77     4402.24    153.76 o 
   3   9   7     1030.01     1075.92     56.38 o 
   4   9   7      752.56      757.86     73.03 o 
   5   9   7      418.00      210.35     75.32 o 
   6   9   7     2190.15     1670.65    232.61 o 
   7   9   7     2670.17     2347.73    161.35 o 
   8   9   7      753.91      654.34    115.72 o 
  -9  10   7       81.86      134.93     58.29 o 
  -8  10   7      351.93      367.92     56.78 o 
  -7  10   7     3047.70     2819.07    106.28 o 
  -6  10   7     4343.80     4216.10    132.42 o 
  -5  10   7     2143.20     2172.32     73.57 o 
  -4  10   7     1283.32     1174.30     50.69 o 
  -3  10   7     3362.02     3461.06     86.07 o 
  -2  10   7     1421.10     1422.49     58.41 o 
  -1  10   7     3706.82     3807.39     92.44 o 
   0  10   7     2055.91     2026.21     65.72 o 
   1  10   7       31.43       22.32     24.73 o 
   2  10   7     8658.62     8801.71    204.13 o 
   3  10   7    14473.28    14942.94    389.20 o 
   4  10   7     3372.20     3309.39    115.80 o 
   5  10   7     2966.45     2536.81    430.39 o 
   6  10   7     2240.69     2248.93    152.43 o 
   7  10   7      565.53      549.44    107.56 o 
   8  10   7     1777.41     1154.27    237.24 o 
  -9  11   7     2205.85     2227.88    104.89 o 
  -8  11   7     5413.19     5525.16    177.26 o 
  -7  11   7       12.96       37.20     48.74 o 
  -6  11   7     1007.60     1032.93     63.92 o 
  -5  11   7     2065.38     2297.09    101.88 o 
  -4  11   7      450.47      480.38     71.80 o 
  -3  11   7     8884.20     9131.97    186.77 o 
  -2  11   7     1051.92     1036.05     86.27 o 
  -1  11   7     9490.23     9735.89    198.59 o 
   0  11   7      274.97      194.96     38.47 o 
   1  11   7     4106.05     4055.03    124.44 o 
   2  11   7       51.67       44.52     38.17 o 
   3  11   7     5284.45     5235.49    138.98 o 
   4  11   7     2010.92     1900.23     85.85 o 
   5  11   7     4207.86     4506.95    264.90 o 
   6  11   7        5.87       70.43     98.20 o 
   7  11   7      137.86      121.53    171.06 o 
  -9  12   7     1955.14     1800.70     97.46 o 
  -8  12   7       38.72       89.42     57.44 o 
  -7  12   7       91.52       53.25     52.52 o 
  -6  12   7     5598.79     5544.86    165.37 o 
  -5  12   7     1928.50     1889.13    102.42 o 
  -4  12   7     8781.96     8673.00    226.07 o 
  -3  12   7     3375.74     3403.15    113.29 o 
  -2  12   7     5246.22     5280.85    134.81 o 
  -1  12   7      165.96      268.65     43.81 o 
   0  12   7     5985.88     6162.59    155.79 o 
   1  12   7        8.33       88.81     47.90 o 
   2  12   7     4967.47     5013.79    186.41 o 
   3  12   7       40.75       55.13     42.44 o 
   4  12   7     2102.56     1710.87    117.33 o 
   5  12   7     3176.47     3229.50    224.56 o 
   6  12   7     2391.51     2364.61    464.44 o 
   7  12   7     1061.06      755.26    121.35 o 
  -8  13   7     2349.54     2149.52    104.43 o 
  -7  13   7     2249.51     2070.28    137.51 o 
  -6  13   7     2771.09     2787.34    144.73 o 
  -5  13   7       70.78       83.17     48.50 o 
  -4  13   7     4929.96     4811.12    146.64 o 
  -3  13   7     4872.68     4926.69    179.37 o 
  -2  13   7      236.31      264.74     49.59 o 
  -1  13   7      948.24      900.22     63.78 o 
   0  13   7    11750.72    12114.48    308.06 o 
   1  13   7    18683.77    19449.00    485.69 o 
   2  13   7     6654.83     6880.22    232.20 o 
   3  13   7      182.95      117.45     67.25 o 
   4  13   7       16.70        7.28     71.17 o 
   5  13   7     5089.84     4800.19    289.62 o 
   6  13   7     9106.34     9510.88    484.91 o 
   7  13   7     3005.98     3021.99    420.20 o 
  -8  14   7     1159.85     1098.41     84.51 o 
  -7  14   7      948.77     1012.81     85.35 o 
  -6  14   7       35.20      -13.31     46.28 o 
  -5  14   7        8.87       41.74     66.58 o 
  -4  14   7        9.14       -2.59     61.24 o 
  -3  14   7      329.97      247.83     64.76 o 
  -2  14   7       87.46       10.20     50.85 o 
  -1  14   7       62.75       83.53     52.25 o 
   0  14   7      508.35      491.07     61.43 o 
   1  14   7      489.80      507.72     62.67 o 
   2  14   7       43.37       -9.26     41.91 o 
   3  14   7        4.48      111.38     85.53 o 
   4  14   7      258.73      245.06     78.32 o 
   5  14   7      544.88      607.14    179.67 o 
   6  14   7        3.25      177.12    111.03 o 
  -7  15   7      607.09      621.35     92.69 o 
  -6  15   7       79.21       78.02     79.25 o 
  -5  15   7       11.25       39.60     70.16 o 
  -4  15   7       85.64       88.39     70.02 o 
  -3  15   7     1786.72     1656.34    121.91 o 
  -2  15   7        1.31      108.75     62.11 o 
  -1  15   7      372.72      431.31     62.08 o 
   0  15   7      181.94      254.12     60.43 o 
   1  15   7      362.57      367.06     63.45 o 
   2  15   7        1.43      -56.96     66.64 o 
   3  15   7      391.25      272.73    114.80 o 
   4  15   7      154.01      125.64     84.32 o 
   5  15   7      950.79      778.74    120.43 o 
   6  15   7      945.17      883.09    133.30 o 
  -7  16   7     1283.22     1276.10    114.65 o 
  -6  16   7     1896.68     1581.05    115.39 o 
  -5  16   7     1536.66     1383.10    103.93 o 
  -4  16   7       29.91      126.00     75.76 o 
  -3  16   7      476.38      517.18     80.38 o 
  -2  16   7     1897.46     1892.20    205.16 o 
  -1  16   7     1714.72     1800.78    103.82 o 
   0  16   7      669.33      592.01     70.06 o 
   1  16   7     1419.76     1494.19     90.93 o 
   2  16   7     1546.80     1440.23    101.44 o 
   3  16   7     2226.04     2203.83    262.97 o 
   4  16   7     3429.90     3470.47    302.26 o 
   5  16   7     3044.75     2320.02    285.06 o 
  -6  17   7     1601.76     1588.91    132.65 o 
  -5  17   7     1344.27     1278.23    116.74 o 
  -4  17   7     2629.20     3042.06    184.15 o 
  -3  17   7      254.37      277.04     82.22 o 
  -2  17   7      121.59      210.46     78.83 o 
  -1  17   7     3595.55     3927.43    147.70 o 
   0  17   7      360.91      340.29     69.37 o 
   1  17   7     7467.02     7545.57    259.66 o 
   2  17   7      211.03       79.36    109.24 o 
   3  17   7      307.37      263.97    182.10 o 
   4  17   7      463.57      415.25    141.54 o 
  -5  18   7     1039.02     1044.95    110.55 o 
  -4  18   7     7541.96     7994.02    278.13 o 
  -3  18   7     1706.55     1657.10    116.85 o 
  -2  18   7     5662.81     5873.64    223.34 o 
  -1  18   7     2521.07     2532.30    184.04 o 
   0  18   7      378.50      386.33     75.34 o 
   1  18   7       44.99       73.72     71.40 o 
   2  18   7       42.08       83.80     97.79 o 
   3  18   7     4869.30     4921.48    299.66 o 
  -4  19   7      852.58      664.00    128.58 o 
  -3  19   7      740.33      878.53    105.43 o 
  -2  19   7       42.80       29.12     81.97 o 
  -1  19   7      313.62      272.50     87.52 o 
   0  19   7      551.58      502.34     81.55 o 
   1  19   7      306.30      367.21    243.07 o 
   2  19   7      197.83      102.03    100.78 o 
  -3  20   7      195.44      212.95     95.69 o 
  -2  20   7      127.70      282.24     93.61 o 
  -1  20   7      867.40     1022.31    123.59 o 
   0  20   7     2687.52     2534.81    177.02 o 
   1  20   7      283.49      429.42    132.46 o 
 -11   0   8     1894.51     2069.47    136.70 o 
 -10   0   8       69.98      164.39     76.04 o 
  -9   0   8        8.44        1.18     95.98 o 
  -8   0   8        0.10       92.28     59.47 o 
  -7   0   8    10396.33    10555.36    301.01 o 
  -6   0   8     4707.18     4510.86    143.51 o 
  -5   0   8     2894.11     3053.12    128.54 o 
  -4   0   8    12008.01    11691.51    322.36 o 
  -3   0   8      645.33      685.64     66.82 o 
  -2   0   8     1487.31     1577.76     63.84 o 
  -1   0   8    25791.06    23701.10   1149.97 o 
   0   0   8      421.34      402.05     29.93 o 
   1   0   8    26198.22    27738.33   1332.47 o 
   2   0   8        2.50       53.74     41.55 o 
   3   0   8      300.02      417.71     55.70 o 
   4   0   8    20263.45    18994.40    634.49 o 
   5   0   8    21952.82    19415.55   1248.81 o 
   6   0   8      149.96       75.18     67.90 o 
   7   0   8     1044.94      764.47    109.62 o 
   8   0   8      831.06      362.44    110.34 o 
   9   0   8      579.84      666.25    136.19 o 
 -11   1   8       94.10      153.80     59.03 o 
 -10   1   8      822.61      980.62     68.78 o 
  -9   1   8       96.75      226.47     50.04 o 
  -8   1   8     1527.09     1488.36     69.47 o 
  -7   1   8     5494.66     5524.35    134.07 o 
  -6   1   8     1169.26     1135.98     42.95 o 
  -5   1   8     7699.30     7721.00    156.83 o 
  -4   1   8     3417.45     3374.43     77.94 o 
  -3   1   8     2788.00     3280.08     74.77 o 
  -2   1   8     6275.32     6447.85    131.17 o 
  -1   1   8      603.07      578.97     28.91 o 
   0   1   8    21438.56    21489.31    407.25 o 
   1   1   8    18263.10    16221.35    874.22 o 
   2   1   8       28.03       54.68     28.30 o 
   3   1   8        0.36       18.19     30.17 o 
   4   1   8        9.81       30.83     35.85 o 
   5   1   8     4972.05     4563.12    212.89 o 
   6   1   8     6507.82     6144.45    172.00 o 
   7   1   8      251.34      185.60     50.60 o 
   8   1   8      293.20      272.94     71.91 o 
   9   1   8      119.22      101.50     85.29 o 
 -11   2   8       30.89       67.37     57.19 o 
 -10   2   8     2736.37     2758.82    108.45 o 
  -9   2   8     4063.98     4179.73    130.50 o 
  -8   2   8      437.49      537.87     50.29 o 
  -7   2   8     7578.78     7651.75    175.11 o 
  -6   2   8      633.05      813.75     35.92 o 
  -5   2   8      166.14      209.76     25.43 o 
  -4   2   8     9748.05    10023.41    197.89 o 
  -3   2   8     2183.23     2592.35     63.33 o 
  -2   2   8    20883.67    21453.71    407.20 o 
  -1   2   8     6820.28     7064.26    249.14 o 
   0   2   8     3536.10     3995.09     87.21 o 
   1   2   8     6593.94     6387.31    253.51 o 
   2   2   8     2321.91     2491.54     94.92 o 
   3   2   8     9439.29     9134.38    252.58 o 
   4   2   8    21544.06    20707.14    544.66 o 
   5   2   8     2173.78     2007.82     89.35 o 
   6   2   8       51.52       34.68     46.14 o 
   7   2   8      139.35       90.81     54.45 o 
   8   2   8       14.24        4.30     67.20 o 
   9   2   8      647.89      651.16     95.51 o 
 -11   3   8      166.41      232.75     60.57 o 
 -10   3   8     1339.26     1425.97     77.93 o 
  -9   3   8     2636.07     2845.00    106.08 o 
  -8   3   8     3346.78     3390.64     99.44 o 
  -7   3   8     2211.28     2255.92     75.84 o 
  -6   3   8       14.85       46.72     18.30 o 
  -5   3   8     7073.25     6712.33    139.17 o 
  -4   3   8     4825.58     4879.49    104.94 o 
  -3   3   8     2372.00     2301.34     59.53 o 
  -2   3   8      362.85      384.98     23.93 o 
  -1   3   8     5368.06     5421.40    124.46 o 
   0   3   8    18456.97    18047.01    343.45 o 
   1   3   8    21163.80    22268.76    456.03 o 
   2   3   8     2284.20     2340.59    122.67 o 
   3   3   8     4004.77     3945.30    126.79 o 
   4   3   8      243.12      179.12     48.54 o 
   5   3   8     6364.90     6203.36    375.44 o 
   6   3   8     6526.41     5526.97    536.07 o 
   7   3   8     2972.15     2843.88    128.07 o 
   8   3   8      143.06       40.05     92.98 o 
 -11   4   8     2319.21     2497.92    109.47 o 
 -10   4   8     1421.82     1518.73     79.87 o 
  -9   4   8     6226.45     6659.08    180.62 o 
  -8   4   8       76.34      129.00     38.32 o 
  -7   4   8      424.58      584.82     48.33 o 
  -6   4   8     6809.58     7081.58    162.63 o 
  -5   4   8     1698.77     1713.89     52.89 o 
  -4   4   8    16965.03    17176.98    356.12 o 
  -3   4   8     3472.99     3493.08     80.12 o 
  -2   4   8    10360.86    10731.92    211.12 o 
  -1   4   8      851.05      991.39     40.63 o 
   0   4   8    12908.07    12846.28    249.65 o 
   1   4   8      111.51      180.95     21.91 o 
   2   4   8      595.81      610.84     32.00 o 
   3   4   8     2739.55     2468.48    124.71 o 
   4   4   8     1189.33      979.39     76.67 o 
   5   4   8      312.27      168.01     64.56 o 
   6   4   8      786.75      806.02    105.75 o 
   7   4   8      661.92      619.98     70.30 o 
   8   4   8      413.48      400.96     74.50 o 
 -10   5   8     1006.00     1217.92     74.37 o 
  -9   5   8     9252.27     9257.65    235.68 o 
  -8   5   8     6163.17     6281.14    170.60 o 
  -7   5   8      452.99      445.30     40.53 o 
  -6   5   8       98.18      137.13     37.02 o 
  -5   5   8     2657.30     2583.78     67.59 o 
  -4   5   8      249.78      223.04     23.61 o 
  -3   5   8      113.65      196.17     24.07 o 
  -2   5   8     5374.84     5562.23    118.17 o 
  -1   5   8    19639.01    20720.58    432.84 o 
   0   5   8       81.89       81.80     22.91 o 
   1   5   8     1278.92     1288.29     44.51 o 
   2   5   8    11659.43    12107.01    478.59 o 
   3   5   8     4540.53     4299.46    189.57 o 
   4   5   8     1540.48     1491.15    126.22 o 
   5   5   8      461.28      358.81     46.80 o 
   6   5   8      135.68       47.16     48.40 o 
   7   5   8     3385.04     3650.42    229.18 o 
   8   5   8     5195.23     5850.28    396.95 o 
 -10   6   8     1171.43     1217.43     75.01 o 
  -9   6   8       47.93      114.80     32.77 o 
  -8   6   8     1078.21     1151.15     58.73 o 
  -7   6   8      676.98      709.27     45.88 o 
  -6   6   8     3320.98     3134.78     90.14 o 
  -5   6   8    21516.55    21406.86    444.37 o 
  -4   6   8     2753.53     3087.48     75.91 o 
  -3   6   8    15969.97    16208.78    312.44 o 
  -2   6   8    16283.27    16382.20    316.15 o 
  -1   6   8     9312.77     9619.24    214.63 o 
   0   6   8     9716.91     9853.40    218.79 o 
   1   6   8     3490.07     3401.06     82.80 o 
   2   6   8    12587.00    12551.11    368.75 o 
   3   6   8    36331.27    37040.87    764.84 o 
   4   6   8     1310.05     1201.98     72.68 o 
   5   6   8      520.85      532.42     50.97 o 
   6   6   8     1638.91     1547.35    137.01 o 
   7   6   8      537.82      439.17     70.19 o 
   8   6   8     5956.04     6083.11    268.77 o 
 -10   7   8      162.14      243.16     57.45 o 
  -9   7   8        2.90       29.98     44.51 o 
  -8   7   8      666.28      631.59     49.48 o 
  -7   7   8      995.77     1013.63     52.83 o 
  -6   7   8     2943.47     3095.41     90.21 o 
  -5   7   8     1600.05     1642.22     68.66 o 
  -4   7   8     1678.55     1579.56     52.38 o 
  -3   7   8       51.15       24.74     29.17 o 
  -2   7   8      127.26      193.88     24.36 o 
  -1   7   8     1022.42      985.95     48.21 o 
   0   7   8     3571.21     3708.27     88.67 o 
   1   7   8       39.10       25.46     25.25 o 
   2   7   8      334.94      408.45     32.31 o 
   3   7   8      143.31      201.42     42.65 o 
   4   7   8       16.80      -18.99     38.15 o 
   5   7   8      482.72      444.41     82.28 o 
   6   7   8       71.57       24.32     57.26 o 
   7   7   8      217.47      169.86    113.81 o 
   8   7   8        6.17      179.01    103.44 o 
 -10   8   8     1034.22     1026.21     89.70 o 
  -9   8   8      107.91      277.90     67.88 o 
  -8   8   8     1221.59     1252.44     61.95 o 
  -7   8   8     1160.01     1144.09     55.77 o 
  -6   8   8     3867.93     3814.34    104.08 o 
  -5   8   8    10265.33     9888.56    218.51 o 
  -4   8   8        2.82       14.25     24.11 o 
  -3   8   8     7588.08     7845.35    162.53 o 
  -2   8   8     3782.01     3821.78     91.45 o 
  -1   8   8      651.24      765.35     36.66 o 
   0   8   8     4313.61     4142.34    115.99 o 
   1   8   8     1546.25     1686.17     61.28 o 
   2   8   8     5315.13     5699.50    126.62 o 
   3   8   8    15435.24    16205.98    486.05 o 
   4   8   8     1111.79      989.35    118.62 o 
   5   8   8     1034.73     1002.66     60.97 o 
   6   8   8     3609.45     3488.36    229.90 o 
   7   8   8        4.27       42.78     94.23 o 
   8   8   8     3108.77     2622.73    311.42 o 
 -10   9   8     1066.91     1200.80     96.64 o 
  -9   9   8     3288.83     3431.16    128.21 o 
  -8   9   8       12.08        1.31     48.44 o 
  -7   9   8     1190.05     1289.96     60.07 o 
  -6   9   8     1780.81     1700.96     67.63 o 
  -5   9   8     3626.20     3568.90     99.20 o 
  -4   9   8     8188.63     7888.89    178.99 o 
  -3   9   8     9328.88     9692.40    218.84 o 
  -2   9   8      455.70      582.18     38.38 o 
  -1   9   8       93.81      123.65     27.55 o 
   0   9   8     1261.44     1189.86     48.50 o 
   1   9   8     1290.86     1297.61     48.53 o 
   2   9   8    11372.83    12067.60    466.77 o 
   3   9   8      116.55       30.70     37.85 o 
   4   9   8      460.75      432.55     85.03 o 
   5   9   8       68.82      -40.84     75.29 o 
   6   9   8      186.33       87.87     87.62 o 
   7   9   8     2517.68     2638.58    206.34 o 
  -9  10   8     2071.03     2090.78    100.35 o 
  -8  10   8     1240.50     1241.58     76.81 o 
  -7  10   8     1093.65     1143.47     70.14 o 
  -6  10   8     1274.84     1111.81     64.98 o 
  -5  10   8       28.82       31.68     32.50 o 
  -4  10   8    14340.38    14253.38    304.36 o 
  -3  10   8      146.44      151.02     30.26 o 
  -2  10   8    17987.96    18144.81    352.09 o 
  -1  10   8     2076.75     2180.97     73.75 o 
   0  10   8       27.36       10.98     29.23 o 
   1  10   8     2199.72     2310.72     79.58 o 
   2  10   8      443.88      444.13     48.01 o 
   3  10   8     6057.60     6153.48    214.86 o 
   4  10   8      501.24      495.36     60.83 o 
   5  10   8     3185.67     3074.22    597.28 o 
   6  10   8     1848.28     1483.63    125.39 o 
   7  10   8        0.82      -13.18     97.27 o 
  -9  11   8      479.29      471.84     68.74 o 
  -8  11   8       14.36       19.51     54.33 o 
  -7  11   8     4079.01     4025.62    135.88 o 
  -6  11   8      233.46      169.74     49.12 o 
  -5  11   8    16604.47    16315.59    398.07 o 
  -4  11   8    17366.76    17896.27    512.09 o 
  -3  11   8     7929.10     8336.93    174.32 o 
  -2  11   8     8589.05     8687.25    180.49 o 
  -1  11   8      999.41      963.13     48.61 o 
   0  11   8     8042.02     8043.82    254.12 o 
   1  11   8    29893.06    30498.19    740.26 o 
   2  11   8     3578.85     3772.84    112.31 o 
   3  11   8      114.02       87.37     44.23 o 
   4  11   8        7.19       62.86     54.26 o 
   5  11   8     1442.70     1235.78    118.92 o 
   6  11   8     3579.75     3244.04    239.92 o 
   7  11   8      766.80      550.40    229.58 o 
  -9  12   8      109.92      122.62     64.83 o 
  -8  12   8     2536.19     2623.34    114.67 o 
  -7  12   8     4823.05     4520.61    149.41 o 
  -6  12   8     1215.54     1313.84     75.77 o 
  -5  12   8        7.15      -16.54     42.87 o 
  -4  12   8       43.46       -7.02     42.79 o 
  -3  12   8     1052.41      980.23     58.65 o 
  -2  12   8     2859.22     2943.91     94.58 o 
  -1  12   8     9312.01     9535.79    222.14 o 
   0  12   8      883.58      887.94     55.73 o 
   1  12   8     1890.03     1745.20    123.52 o 
   2  12   8     2896.90     2721.62     95.56 o 
   3  12   8       12.91       57.57     61.89 o 
   4  12   8      652.29      533.54     96.47 o 
   5  12   8      481.61      528.50    103.63 o 
   6  12   8      469.69      545.36    115.53 o 
   7  12   8      220.94      155.28    116.40 o 
  -8  13   8      156.87       61.40     81.33 o 
  -7  13   8     1242.54     1265.49     81.23 o 
  -6  13   8      912.06      812.05     68.72 o 
  -5  13   8     1348.14     1298.01     74.43 o 
  -4  13   8       97.38       41.59     45.70 o 
  -3  13   8     1062.58     1007.70    112.22 o 
  -2  13   8      110.42       77.23     48.86 o 
  -1  13   8      760.75      807.65     81.82 o 
   0  13   8       82.09       74.71     44.46 o 
   1  13   8     1643.58     1635.98     80.82 o 
   2  13   8      296.45      256.15     54.54 o 
   3  13   8      573.63      569.35     80.30 o 
   4  13   8       13.27       34.30     90.55 o 
   5  13   8       56.02      317.50    103.87 o 
   6  13   8      112.94      231.79    114.07 o 
  -8  14   8     1220.82     1300.81     89.23 o 
  -7  14   8     3788.66     4016.07    144.59 o 
  -6  14   8     4992.85     4792.62    190.00 o 
  -5  14   8       11.44       62.93     69.05 o 
  -4  14   8     3454.15     3490.82    151.54 o 
  -3  14   8      583.38      626.22     74.65 o 
  -2  14   8     1944.42     2248.44    100.86 o 
  -1  14   8    16991.89    17332.16    438.57 o 
   0  14   8     3821.61     3766.65    137.59 o 
   1  14   8      107.44       75.48     58.21 o 
   2  14   8      895.34      790.68     95.06 o 
   3  14   8      521.69      406.37     83.10 o 
   4  14   8     2619.79     2585.21    472.96 o 
   5  14   8     1758.09     1558.34    140.97 o 
   6  14   8      433.71      332.68    118.24 o 
  -7  15   8      910.57      979.54    147.12 o 
  -6  15   8      377.03      452.91     88.08 o 
  -5  15   8     3847.42     4349.02    299.98 o 
  -4  15   8     2010.73     1844.00    128.26 o 
  -3  15   8     5141.04     5372.78    245.04 o 
  -2  15   8    12036.03    12795.00    494.83 o 
  -1  15   8      415.28      434.46     64.55 o 
   0  15   8     8497.63     8646.67    374.61 o 
   1  15   8     3572.94     3954.59    146.42 o 
   2  15   8       10.96       -4.56     56.00 o 
   3  15   8      477.00      510.23    123.39 o 
   4  15   8      333.66      404.12    109.16 o 
   5  15   8     3265.80     3448.59    544.95 o 
  -7  16   8      547.76      667.96    153.61 o 
  -6  16   8        3.70       17.56     83.51 o 
  -5  16   8      861.03      920.99     97.85 o 
  -4  16   8     2467.16     2306.39    223.15 o 
  -3  16   8        0.71        6.19     70.50 o 
  -2  16   8     4465.86     4594.16    226.26 o 
  -1  16   8     1002.71     1054.06     81.85 o 
   0  16   8        0.25      -13.63     62.21 o 
   1  16   8       74.64       50.46     65.65 o 
   2  16   8       25.13        0.93     67.44 o 
   3  16   8     2213.15     1933.28    165.88 o 
   4  16   8      658.64      631.05    212.95 o 
   5  16   8     1335.59      915.60    223.64 o 
  -6  17   8     3321.58     3286.72    168.26 o 
  -5  17   8     2137.30     2317.35    133.34 o 
  -4  17   8      708.69      737.26    136.26 o 
  -3  17   8     3578.92     3561.44    204.89 o 
  -2  17   8     1685.43     1797.78    240.44 o 
  -1  17   8      566.90      594.82     77.49 o 
   0  17   8     1961.79     2046.83    147.40 o 
   1  17   8      121.37       57.48     70.89 o 
   2  17   8      622.46      491.93    187.34 o 
   3  17   8     1783.93     1298.70    324.48 o 
   4  17   8       67.95        5.73    201.77 o 
  -5  18   8      404.76      377.71     97.35 o 
  -4  18   8      198.14      157.14     86.69 o 
  -3  18   8        0.31        7.53     81.95 o 
  -2  18   8       12.83      116.75     86.56 o 
  -1  18   8     1329.87     1251.20    106.33 o 
   0  18   8     1269.51     1292.92     94.45 o 
   1  18   8      281.22      246.98     75.39 o 
   2  18   8      980.63      873.23    209.40 o 
   3  18   8      106.93      167.41    274.61 o 
  -4  19   8       65.70      145.31     96.37 o 
  -3  19   8     2319.93     2077.16    164.50 o 
  -2  19   8      264.35      406.57     93.98 o 
  -1  19   8      844.00      894.04    102.64 o 
   0  19   8       12.09        5.27     76.17 o 
   1  19   8      776.13      738.19    111.31 o 
   2  19   8      167.69      -11.23    164.34 o 
  -1  20   8     1645.78     1830.15    176.81 o 
 -11   1   9     1925.41     2087.93     98.72 o 
 -10   1   9        7.53       49.54     54.00 o 
  -9   1   9      914.13     1027.26     66.91 o 
  -8   1   9    11391.26    11436.71    279.01 o 
  -7   1   9      392.87      534.14     40.94 o 
  -6   1   9    17797.01    17782.02    344.24 o 
  -5   1   9    17232.79    16908.49    325.90 o 
  -4   1   9     7877.06     8038.26    162.91 o 
  -3   1   9    36759.33    36049.52    677.09 o 
  -2   1   9    39305.88    39157.50    734.69 o 
  -1   1   9     1654.74     1776.40     50.51 o 
   0   1   9    43477.58    44184.38    824.19 o 
   1   1   9     1572.21     1627.65     79.30 o 
   2   1   9      736.53      719.38     45.97 o 
   3   1   9     2595.15     2201.40    209.28 o 
   4   1   9       41.57       74.66     41.75 o 
   5   1   9    16770.49    15598.83    386.83 o 
   6   1   9     4887.94     4605.94    234.17 o 
   7   1   9     1015.10      764.32     70.07 o 
   8   1   9       25.61      -57.00     69.91 o 
 -11   2   9      294.12      347.60     64.84 o 
 -10   2   9     2679.32     2854.89    113.56 o 
  -9   2   9      827.56      912.54     70.17 o 
  -8   2   9      700.81      970.97     85.38 o 
  -7   2   9     8951.91     8888.55    200.66 o 
  -6   2   9     6105.43     6350.38    136.42 o 
  -5   2   9      878.66      872.97     50.75 o 
  -4   2   9     2162.76     2179.39     59.70 o 
  -3   2   9     2555.63     2596.09     65.70 o 
  -2   2   9      143.19      125.83     21.96 o 
  -1   2   9    25528.46    25702.04    676.67 o 
   0   2   9      359.31      406.65     24.15 o 
   1   2   9      833.71     1100.21     51.14 o 
   2   2   9     1840.23     1834.21    131.11 o 
   3   2   9      810.79      734.38     52.42 o 
   4   2   9     9533.28     9214.78    233.94 o 
   5   2   9     5943.73     5954.95    385.42 o 
   6   2   9      966.32      821.95     65.18 o 
   7   2   9      385.07      257.92     80.47 o 
   8   2   9       22.74      -69.13     72.87 o 
 -11   3   9        1.21      139.22     60.64 o 
 -10   3   9      426.71      539.78     62.09 o 
  -9   3   9       57.27      191.31     50.33 o 
  -8   3   9      198.29      247.16     41.36 o 
  -7   3   9     8038.71     8185.57    187.59 o 
  -6   3   9     1150.51     1100.79     48.87 o 
  -5   3   9      717.54      745.65     34.37 o 
  -4   3   9      272.87      306.76     25.90 o 
  -3   3   9     1520.28     1394.62     46.53 o 
  -2   3   9      177.18      236.27     22.87 o 
  -1   3   9     2465.53     2449.31     71.74 o 
   0   3   9     5268.80     5069.00    108.66 o 
   1   3   9     3342.39     3695.53     93.14 o 
   2   3   9     1401.83     1601.69     67.83 o 
   3   3   9      691.63      584.52     46.94 o 
   4   3   9      944.51      812.60     62.05 o 
   5   3   9      232.01      177.55     48.57 o 
   6   3   9      129.33      111.46     52.59 o 
   7   3   9      437.41      380.68     71.67 o 
   8   3   9       17.85       41.40     74.59 o 
 -10   4   9      441.96      552.13     63.03 o 
  -9   4   9      173.94      279.80     52.13 o 
  -8   4   9     6459.33     6335.48    155.09 o 
  -7   4   9     9980.12     9751.59    240.73 o 
  -6   4   9     7521.75     7482.00    171.88 o 
  -5   4   9     7221.64     7014.20    146.71 o 
  -4   4   9     1047.24     1106.95     41.23 o 
  -3   4   9    13010.79    13013.90    254.26 o 
  -2   4   9    29671.10    30495.88    576.30 o 
  -1   4   9    19508.10    20708.10    395.19 o 
   0   4   9    18954.53    19476.28    371.58 o 
   1   4   9      282.62      373.45     28.82 o 
   2   4   9     6024.41     6685.73    196.08 o 
   3   4   9    11628.04    11554.44    315.47 o 
   4   4   9      303.23      275.21     46.07 o 
   5   4   9        6.06      -50.71     45.77 o 
   6   4   9      592.42      541.44    100.59 o 
   7   4   9     2857.31     2628.60    163.67 o 
   8   4   9     3445.66     3290.21    341.37 o 
 -10   5   9     2168.56     2269.56    100.84 o 
  -9   5   9     1586.36     1822.80     84.41 o 
  -8   5   9       22.97       57.84     35.45 o 
  -7   5   9      107.04       72.73     35.41 o 
  -6   5   9     1062.39     1241.25     54.21 o 
  -5   5   9     4656.44     4645.80    105.15 o 
  -4   5   9     9387.59     9631.85    209.56 o 
  -3   5   9      253.94      270.18     26.41 o 
  -2   5   9     3469.04     3556.33     84.53 o 
  -1   5   9     3062.84     3355.35     88.35 o 
   0   5   9      532.97      558.32     31.39 o 
   1   5   9    12108.62    12184.55    265.12 o 
   2   5   9    10814.23    11477.53    251.44 o 
   3   5   9      200.82      142.55     40.45 o 
   4   5   9      576.16      460.07     65.49 o 
   5   5   9       59.35      -44.15     40.77 o 
   6   5   9      475.83      477.16     70.61 o 
   7   5   9     2554.64     2412.84    153.50 o 
   8   5   9     1232.64     1264.80    130.65 o 
 -10   6   9      212.19      336.70     60.67 o 
  -9   6   9       26.96       77.12     36.49 o 
  -8   6   9     1528.89     1678.37     70.24 o 
  -7   6   9      705.76      782.17     48.77 o 
  -6   6   9     1364.78     1382.01     57.35 o 
  -5   6   9     1103.63     1336.76     53.99 o 
  -4   6   9     2380.01     2176.37     63.43 o 
  -3   6   9     3591.25     3520.81     85.03 o 
  -2   6   9     3485.91     3241.58     81.13 o 
  -1   6   9      728.16      763.98     48.38 o 
   0   6   9     2162.60     2231.24     83.22 o 
   1   6   9      333.61      250.80     36.31 o 
   2   6   9      928.53      909.86     58.59 o 
   3   6   9      269.50      285.11     54.21 o 
   4   6   9     2859.96     2853.20    101.74 o 
   5   6   9     1533.77     1340.25    131.63 o 
   6   6   9      224.64      197.15     64.42 o 
   7   6   9     1740.57     1606.99    187.72 o 
   8   6   9      902.23      738.32    124.58 o 
 -10   7   9     3494.94     3617.60    130.47 o 
  -9   7   9     5875.02     5979.02    154.85 o 
  -8   7   9     1990.81     1971.66     79.46 o 
  -7   7   9     3558.64     3355.18    100.28 o 
  -6   7   9     1023.98     1014.87     50.54 o 
  -5   7   9     3436.87     3394.28     95.20 o 
  -4   7   9    28247.81    27970.25    531.67 o 
  -3   7   9     3825.96     3951.02     94.49 o 
  -2   7   9     8842.89     8525.23    175.36 o 
  -1   7   9      691.51      678.05     40.39 o 
   0   7   9     6101.42     6308.77    135.66 o 
   1   7   9    13863.78    14532.38    364.12 o 
   2   7   9    17585.60    18480.01    580.63 o 
   3   7   9      688.67      802.45     54.95 o 
   4   7   9     1256.49     1160.73     63.12 o 
   5   7   9      593.75      485.45     94.18 o 
   6   7   9     1093.12      910.65     81.41 o 
   7   7   9     9792.38     9551.88    603.23 o 
   8   7   9     1829.24     1419.94    142.86 o 
 -10   8   9     4730.41     4822.73    185.46 o 
  -9   8   9      187.49      244.07     50.52 o 
  -8   8   9      436.59      465.38     49.01 o 
  -7   8   9       80.61      153.27     39.16 o 
  -6   8   9      161.90      203.89     37.87 o 
  -5   8   9     7104.82     7093.08    165.46 o 
  -4   8   9      369.09      336.87     31.83 o 
  -3   8   9    27815.38    27195.71    560.11 o 
  -2   8   9     7881.20     7808.75    181.97 o 
  -1   8   9       27.28        2.71     26.18 o 
   0   8   9     2718.63     2984.11     80.53 o 
   1   8   9      391.04      361.18     36.58 o 
   2   8   9    17297.89    18399.05    392.32 o 
   3   8   9    28113.97    30667.60   1023.74 o 
   4   8   9      812.66      549.16     85.11 o 
   5   8   9      140.50      191.99     64.70 o 
   6   8   9     1438.81     1063.31    209.90 o 
   7   8   9      119.78      149.03    102.16 o 
 -10   9   9      859.57      953.21     92.30 o 
  -9   9   9      506.15      463.25     78.87 o 
  -8   9   9        6.11      -34.53     50.24 o 
  -7   9   9      682.05      740.97     51.69 o 
  -6   9   9      156.60      154.63     37.42 o 
  -5   9   9     2933.08     2926.33     88.64 o 
  -4   9   9     4640.16     4670.64    119.66 o 
  -3   9   9     4571.67     4716.22    122.64 o 
  -2   9   9      203.30      217.32     31.50 o 
  -1   9   9      334.62      440.05     34.82 o 
   0   9   9     1327.37     1375.47     51.16 o 
   1   9   9     4067.22     4259.90    192.71 o 
   2   9   9      307.49      311.87     42.05 o 
   3   9   9     1227.44     1257.75     66.26 o 
   4   9   9     3323.37     3129.36    148.33 o 
   5   9   9     1300.97     1141.25    167.72 o 
   6   9   9       14.34       23.74     97.39 o 
   7   9   9       95.54      174.91    151.55 o 
  -9  10   9      128.05      151.02     61.83 o 
  -8  10   9      996.05      837.01     68.80 o 
  -7  10   9      763.68      642.65     60.83 o 
  -6  10   9     1859.65     1741.22     70.00 o 
  -5  10   9     3815.70     3836.29    107.57 o 
  -4  10   9       11.97       39.94     33.48 o 
  -3  10   9    11142.29    11298.95    228.41 o 
  -2  10   9     3323.61     3513.90     90.59 o 
  -1  10   9      247.80      275.92     34.34 o 
   0  10   9     3830.22     3740.52    119.19 o 
   1  10   9      100.77      113.48     36.80 o 
   2  10   9     3042.04     3092.84    179.39 o 
   3  10   9     6864.70     7574.44    241.99 o 
   4  10   9     3770.97     3717.25    205.72 o 
   5  10   9      547.74      512.87    101.49 o 
   6  10   9     1713.78     1964.70    263.40 o 
   7  10   9       35.23      107.83    129.93 o 
  -9  11   9     1428.49     1492.61     90.19 o 
  -8  11   9      686.56      750.43     70.21 o 
  -7  11   9        4.99      -44.73     75.57 o 
  -6  11   9        0.21       25.82     47.81 o 
  -5  11   9      200.33      184.17     47.83 o 
  -4  11   9      330.57      422.44     48.92 o 
  -3  11   9      463.17      459.04     38.55 o 
  -2  11   9     1877.71     1888.93     65.48 o 
  -1  11   9     2585.49     2687.05     88.72 o 
   0  11   9      720.12      832.81     53.35 o 
   1  11   9     3552.42     3662.67    111.77 o 
   2  11   9      757.91      664.42     87.58 o 
   3  11   9      592.43      421.23     61.65 o 
   4  11   9      125.40       60.94     62.44 o 
   5  11   9       76.48      137.07     94.68 o 
   6  11   9      550.65      353.70    109.63 o 
   7  11   9      696.81      765.02    132.29 o 
  -9  12   9      321.09      345.38     76.26 o 
  -8  12   9       83.02       72.73     60.40 o 
  -7  12   9      337.39      319.42     59.98 o 
  -6  12   9      519.84      527.98     66.48 o 
  -5  12   9       39.65        0.64     45.83 o 
  -4  12   9     1288.62     1120.91     76.05 o 
  -3  12   9       24.48      -31.85     41.09 o 
  -2  12   9      460.00      469.26     48.84 o 
  -1  12   9      525.21      572.55     52.13 o 
   0  12   9       18.86      -39.22     54.17 o 
   1  12   9     1680.45     1786.56     76.53 o 
   2  12   9      229.46      153.30     53.92 o 
   3  12   9       34.14      -30.95     57.90 o 
   4  12   9     2081.64     1889.00    147.85 o 
   5  12   9      739.69      823.32    119.08 o 
   6  12   9       18.37       72.31    113.10 o 
  -8  13   9     7976.89     7750.25    224.78 o 
  -7  13   9     5677.99     5791.74    180.20 o 
  -6  13   9     1924.50     1880.26    151.42 o 
  -5  13   9     3487.25     3134.70    275.80 o 
  -4  13   9       41.17       22.32     47.47 o 
  -3  13   9     2894.03     3017.64    173.90 o 
  -2  13   9     4581.46     4759.69    153.12 o 
  -1  13   9     4214.06     4488.79    147.12 o 
   0  13   9    26362.38    27450.04    741.21 o 
   1  13   9     7599.38     7248.47    357.26 o 
   2  13   9      501.83      465.55     90.07 o 
   3  13   9     1970.08     1820.39    184.96 o 
   4  13   9       69.11       79.35     96.32 o 
   5  13   9     8146.81     8553.58    451.25 o 
   6  13   9     3729.48     3908.24    220.20 o 
  -8  14   9      150.22      202.12     69.01 o 
  -7  14   9      781.20      794.03     77.32 o 
  -6  14   9       32.53      -15.64     45.44 o 
  -5  14   9     2003.04     1907.95    111.53 o 
  -4  14   9      225.31      224.30     71.30 o 
  -3  14   9     2820.64     2868.66    167.96 o 
  -2  14   9       61.07      101.46     55.71 o 
  -1  14   9      205.73      240.26     61.59 o 
   0  14   9      697.54      733.56     79.31 o 
   1  14   9     1498.74     1592.72    105.62 o 
   2  14   9     1265.11     1261.27     99.16 o 
   3  14   9      922.92      885.99    161.79 o 
   4  14   9     1558.82     1331.03    135.20 o 
   5  14   9     2069.59     1796.95    152.55 o 
  -7  15   9      164.04      339.59     92.03 o 
  -6  15   9      655.38      650.17     93.65 o 
  -5  15   9      144.06      138.44     78.63 o 
  -4  15   9      459.35      508.03     82.14 o 
  -3  15   9       41.72       35.21     70.35 o 
  -2  15   9       57.63       85.38     70.87 o 
  -1  15   9     3328.01     3465.83    136.14 o 
   0  15   9     3375.43     3565.31    138.69 o 
   1  15   9     1404.34     1534.47     91.69 o 
   2  15   9      570.42      494.53     85.22 o 
   3  15   9     1068.18      905.46    132.21 o 
   4  15   9      368.20      480.06    116.64 o 
   5  15   9     1605.69     1727.16    158.80 o 
  -6  16   9     2208.15     2476.49    213.07 o 
  -5  16   9      572.26      640.95    110.17 o 
  -4  16   9      139.86      174.25     80.28 o 
  -3  16   9      360.42      339.74     81.30 o 
  -2  16   9     2150.13     2141.53    172.21 o 
  -1  16   9     8256.27     8589.42    284.00 o 
   0  16   9       30.38       49.31     66.23 o 
   1  16   9     2951.74     3049.16    212.04 o 
   2  16   9       43.11       51.51     98.01 o 
   3  16   9       83.44      116.13    124.46 o 
  -6  17   9      177.94      297.38     95.47 o 
  -5  17   9      539.74      409.35     94.03 o 
  -4  17   9       59.51      -21.46     79.90 o 
  -3  17   9      377.91      439.92     90.13 o 
  -2  17   9      961.11     1048.13    100.13 o 
  -1  17   9       27.66      106.54     80.33 o 
   0  17   9     1085.77     1137.65     89.40 o 
   1  17   9       50.10       16.51     71.05 o 
   2  17   9      433.90      217.08    185.48 o 
   3  17   9       60.11     -159.69    126.14 o 
  -5  18   9      277.63      329.73     98.76 o 
  -4  18   9       17.63      -87.62    115.10 o 
  -3  18   9     3267.47     3635.54    173.18 o 
  -2  18   9     5322.50     5349.41    215.36 o 
  -1  18   9     2597.69     2613.31    141.31 o 
   0  18   9       24.90       59.48     75.06 o 
   1  18   9      340.02      386.84     82.33 o 
   2  18   9     2945.46     2313.74    272.48 o 
  -3  19   9      151.28      176.75     93.37 o 
  -2  19   9       37.07      112.47     91.99 o 
  -1  19   9       18.42       49.83     90.34 o 
   0  19   9       30.81      -23.33     79.65 o 
   1  19   9      967.15      674.34    141.41 o 
 -11   0  10       26.88      195.35     90.37 o 
 -10   0  10       20.63       37.69     77.51 o 
  -9   0  10     1110.22     1216.31    102.21 o 
  -8   0  10      276.42      515.08     76.10 o 
  -7   0  10     9602.94     9575.80    280.22 o 
  -6   0  10      895.14      958.13     59.71 o 
  -5   0  10    18206.23    17036.83    466.54 o 
  -4   0  10      507.98      682.21     52.72 o 
  -3   0  10     2517.09     2579.58     95.11 o 
  -2   0  10    11697.57    10885.11    304.08 o 
  -1   0  10    29827.04    30206.48    805.25 o 
   0   0  10       19.56       30.92     25.53 o 
   1   0  10     3221.57     3420.27    166.86 o 
   2   0  10     2572.33     2610.42    269.56 o 
   3   0  10     3607.67     3187.44    620.48 o 
   4   0  10    27394.13    27353.33    909.12 o 
   5   0  10    10895.26    10491.47    380.51 o 
   6   0  10        7.06      -65.67     77.95 o 
   7   0  10      316.72      168.93    115.04 o 
   8   0  10        9.00       12.36    120.71 o 
 -11   1  10        2.82       13.02     60.72 o 
 -10   1  10       97.93      191.68     57.81 o 
  -9   1  10      450.94      538.03     59.00 o 
  -8   1  10     6705.14     6918.25    185.75 o 
  -7   1  10     1280.55     1346.67     58.95 o 
  -6   1  10     5240.20     5350.03    131.25 o 
  -5   1  10      782.92      804.39     36.72 o 
  -4   1  10       72.70       48.32     22.35 o 
  -3   1  10     5947.10     6006.31    126.79 o 
  -2   1  10      952.83      924.06     36.61 o 
  -1   1  10    14554.08    14765.17    285.35 o 
   0   1  10    13902.19    13926.92    270.92 o 
   1   1  10      114.06      179.48     21.82 o 
   2   1  10      901.16      901.24     64.19 o 
   3   1  10      673.53      568.37     51.20 o 
   4   1  10     2761.75     2495.62     98.76 o 
   5   1  10     3408.11     2988.65    217.16 o 
   6   1  10       60.67       10.84     57.07 o 
   7   1  10     1214.98     1100.61     80.75 o 
   8   1  10       12.38       21.93     79.26 o 
 -10   2  10      533.20      579.60     65.61 o 
  -9   2  10     1185.61     1323.34     74.83 o 
  -8   2  10      273.42      351.53     50.37 o 
  -7   2  10     1916.23     2099.94     75.99 o 
  -6   2  10     2210.78     2254.84     86.60 o 
  -5   2  10     2063.86     2161.78     63.53 o 
  -4   2  10     5896.60     5649.38    121.50 o 
  -3   2  10     1296.66     1424.26     48.50 o 
  -2   2  10     3608.06     3535.22     83.41 o 
  -1   2  10    15789.85    15847.67    306.41 o 
   0   2  10      701.62      761.86     32.11 o 
   1   2  10     2843.94     2585.83     77.26 o 
   2   2  10     6507.05     6238.14    507.52 o 
   3   2  10      600.21      541.38     51.12 o 
   4   2  10     3116.10     3037.98    109.26 o 
   5   2  10     3622.32     3546.91    122.88 o 
   6   2  10       11.92       13.21     57.04 o 
   7   2  10     1480.36     1163.19     82.74 o 
   8   2  10       35.29      -92.22     78.40 o 
 -10   3  10      926.83      940.64     72.62 o 
  -9   3  10     3497.52     3530.33    122.63 o 
  -8   3  10     5605.95     5422.26    139.27 o 
  -7   3  10     1131.41     1214.54     56.36 o 
  -6   3  10     5155.39     4937.41    124.28 o 
  -5   3  10     5169.08     5261.27    125.87 o 
  -4   3  10     2191.97     2208.08     62.71 o 
  -3   3  10     7002.10     6709.38    140.70 o 
  -2   3  10      726.79      964.55     49.26 o 
  -1   3  10    18260.23    18580.15    392.36 o 
   0   3  10    22281.72    22916.58    457.94 o 
   1   3  10    14771.56    14468.65    494.08 o 
   2   3  10     7067.14     7215.09    212.76 o 
   3   3  10     1115.11     1030.42     63.95 o 
   4   3  10      224.08      159.72     47.94 o 
   5   3  10     5942.14     5734.90    166.19 o 
   6   3  10     1610.99     1305.56    119.15 o 
   7   3  10      385.74      287.64     77.04 o 
   8   3  10       86.85      117.79     98.53 o 
 -10   4  10        9.09      102.14     57.38 o 
  -9   4  10      394.71      550.39     59.48 o 
  -8   4  10      598.45      667.69     50.84 o 
  -7   4  10       15.04       84.03     45.59 o 
  -6   4  10      305.95      333.28     37.79 o 
  -5   4  10       20.66       42.02     27.37 o 
  -4   4  10     6050.29     6172.05    131.44 o 
  -3   4  10       67.70      111.93     23.87 o 
  -2   4  10     1110.96     1148.27     43.09 o 
  -1   4  10     1467.95     1575.81     58.41 o 
   0   4  10       17.10       22.62     21.84 o 
   1   4  10     5477.50     5951.51    128.46 o 
   2   4  10     7506.90     7612.75    181.81 o 
   3   4  10      365.41      304.33     57.82 o 
   4   4  10     1623.92     1445.81    129.01 o 
   5   4  10     1307.00     1151.59     71.44 o 
   6   4  10      133.67       84.92     57.20 o 
   7   4  10      841.53      737.81    132.32 o 
   8   4  10      953.63      874.30    105.67 o 
 -10   5  10      918.84     1111.52     77.30 o 
  -9   5  10      265.35      287.87     55.19 o 
  -8   5  10     1158.48     1128.15     59.61 o 
  -7   5  10      152.75      203.09     38.95 o 
  -6   5  10      441.30      448.92     40.74 o 
  -5   5  10      379.62      329.93     30.16 o 
  -4   5  10      775.02      774.53     36.60 o 
  -3   5  10     3654.18     3422.12     84.93 o 
  -2   5  10     1216.76     1440.86     55.96 o 
  -1   5  10      970.72      983.95     43.96 o 
   0   5  10     2222.51     2178.38     65.31 o 
   1   5  10    23097.19    23953.91    685.41 o 
   2   5  10     4842.97     4977.68    127.36 o 
   3   5  10      335.68      325.47     57.87 o 
   4   5  10     5576.27     5508.75    188.40 o 
   5   5  10      434.51      478.14     59.66 o 
   6   5  10     5852.73     5940.30    257.54 o 
   7   5  10     3121.09     3224.14    253.88 o 
   8   5  10      177.53      134.37     94.20 o 
 -10   6  10     2644.25     2699.23    113.14 o 
  -9   6  10     3824.97     3928.76    132.92 o 
  -8   6  10     6857.29     6874.17    168.79 o 
  -7   6  10     3975.46     3720.51    107.54 o 
  -6   6  10     8156.82     7905.91    182.20 o 
  -5   6  10    15756.74    15216.90    324.26 o 
  -4   6  10      360.69      397.26     31.64 o 
  -3   6  10    41390.03    40958.65    771.49 o 
  -2   6  10     9291.13     9257.14    189.14 o 
  -1   6  10      364.70      349.18     30.35 o 
   0   6  10     5820.89     5787.75    127.39 o 
   1   6  10      400.81      359.03     34.06 o 
   2   6  10    21408.27    22521.05    570.49 o 
   3   6  10    18381.63    19095.40    457.60 o 
   4   6  10      224.63      313.92     52.05 o 
   5   6  10      108.94      125.70     52.58 o 
   6   6  10      299.90      311.06    149.45 o 
   7   6  10      936.02      976.66    132.22 o 
 -10   7  10      242.10      367.85     64.37 o 
  -9   7  10       90.41      207.69     50.80 o 
  -8   7  10     1438.68     1447.14     68.16 o 
  -7   7  10       59.09       57.59     39.08 o 
  -6   7  10     1617.98     1523.06     63.71 o 
  -5   7  10      252.52      171.13     37.61 o 
  -4   7  10     4056.09     3954.06     96.01 o 
  -3   7  10     3806.88     4150.95     99.72 o 
  -2   7  10      435.62      487.62     34.88 o 
  -1   7  10     4862.30     4904.06    131.31 o 
   0   7  10     6267.44     6870.60    185.92 o 
   1   7  10      908.65      873.70     43.45 o 
   2   7  10      108.42      206.31     40.11 o 
   3   7  10      475.93      459.68     51.92 o 
   4   7  10      495.96      512.90    100.07 o 
   5   7  10      418.79      151.40     61.05 o 
   6   7  10        8.98      106.05     70.36 o 
   7   7  10      322.70      417.64    117.75 o 
 -10   8  10     1039.99     1230.06     99.07 o 
  -9   8  10     1033.25     1019.62     89.16 o 
  -8   8  10      705.63      853.61     57.86 o 
  -7   8  10       27.21      -16.44     47.36 o 
  -6   8  10      414.04      346.30     42.83 o 
  -5   8  10     5642.98     5480.99    136.99 o 
  -4   8  10      688.80      794.73     42.57 o 
  -3   8  10    14582.33    15284.40    301.22 o 
  -2   8  10     5871.40     5884.82    181.21 o 
  -1   8  10       76.31       41.65     28.55 o 
   0   8  10     2773.86     2962.87     83.62 o 
   1   8  10     1087.49     1134.66     53.47 o 
   2   8  10     8489.06     9225.66    211.87 o 
   3   8  10    10029.82    10659.78    270.38 o 
   4   8  10      673.17      642.43     67.42 o 
   5   8  10        4.77      -26.30     65.01 o 
   6   8  10      747.20      887.74    118.81 o 
   7   8  10       45.69      127.31    108.67 o 
  -9   9  10     2686.79     2572.93    142.86 o 
  -8   9  10     1395.20     1311.95     79.07 o 
  -7   9  10     1091.62      910.11     56.73 o 
  -6   9  10     1382.55     1526.14     97.25 o 
  -5   9  10     7886.33     7357.56    203.88 o 
  -4   9  10    18600.98    17987.77    380.53 o 
  -3   9  10      942.88     1013.45     62.62 o 
  -2   9  10      143.71      177.76     32.65 o 
  -1   9  10     1709.73     1854.84     79.84 o 
   0   9  10     1198.70     1225.57     51.42 o 
   1   9  10     8468.17     9404.68    237.86 o 
   2   9  10     3642.14     3721.68    126.33 o 
   3   9  10     1588.41     1680.92     97.98 o 
   4   9  10      875.00      695.05     68.87 o 
   5   9  10      116.57      166.60     94.49 o 
   7   9  10     3361.60     2335.38    291.92 o 
  -9  10  10      102.07       69.97     61.87 o 
  -8  10  10      437.12      360.03     61.82 o 
  -7  10  10     1891.38     1777.78    129.94 o 
  -6  10  10     5028.09     4718.73    197.56 o 
  -5  10  10     3573.22     3450.48    101.63 o 
  -4  10  10      470.71      467.96     43.60 o 
  -3  10  10       30.21       22.81     31.92 o 
  -2  10  10       26.12       77.84     37.16 o 
  -1  10  10      282.01      286.94     37.19 o 
   0  10  10     1925.42     2105.95     70.67 o 
   1  10  10     2167.20     2477.92     88.07 o 
   2  10  10     2440.87     2595.76    106.17 o 
   3  10  10     1447.20     1427.39    126.33 o 
   4  10  10     2596.58     2333.34    171.71 o 
   5  10  10      155.15       83.63     98.20 o 
   6  10  10       55.26     -100.74    101.90 o 
  -9  11  10     3148.21     3238.57    131.58 o 
  -8  11  10     3322.87     3221.44    126.56 o 
  -7  11  10       13.78      -49.22     52.16 o 
  -6  11  10     1960.52     1998.98    116.45 o 
  -5  11  10     5476.64     5394.38    161.10 o 
  -4  11  10     7943.16     7899.90    211.12 o 
  -3  11  10     5602.58     5876.03    134.53 o 
  -2  11  10      198.85      172.80     37.01 o 
  -1  11  10     9535.01     9947.66    206.86 o 
   0  11  10     3538.18     3593.75    181.83 o 
   1  11  10      547.11      623.05     57.81 o 
   2  11  10     5222.80     5068.17    287.50 o 
   3  11  10       48.96        8.40     64.54 o 
   4  11  10     5871.38     6182.70    214.94 o 
   5  11  10     4383.62     4554.85    293.49 o 
   6  11  10      161.31      114.44    135.62 o 
  -8  12  10      561.82      511.06     69.69 o 
  -7  12  10     4493.48     4261.37    146.08 o 
  -6  12  10     2420.81     2539.65    182.85 o 
  -5  12  10       10.72      -20.27     54.20 o 
  -4  12  10        6.49      -62.07     49.08 o 
  -3  12  10      261.56      282.04     49.26 o 
  -2  12  10     1892.58     1884.55    128.89 o 
  -1  12  10     6341.48     6492.25    187.24 o 
   0  12  10      312.62      274.05     46.01 o 
   1  12  10     1595.70     1608.95    102.54 o 
   2  12  10        6.17       24.24     91.89 o 
   3  12  10        7.07       -2.60     65.74 o 
   4  12  10     1336.39     1126.86    157.33 o 
   5  12  10      863.51      720.08    124.52 o 
   6  12  10      279.53      355.74    124.63 o 
  -8  13  10       13.87      -10.55     63.77 o 
  -7  13  10       25.49       -1.83     66.36 o 
  -6  13  10       10.74       10.73     55.70 o 
  -5  13  10      177.39      156.29     70.93 o 
  -4  13  10       55.29       20.11     62.65 o 
  -3  13  10      554.60      624.78     98.30 o 
  -2  13  10      319.91      331.18     57.36 o 
  -1  13  10     1699.75     1779.27    117.41 o 
   0  13  10      214.71      229.98     61.26 o 
   1  13  10      332.17      313.42     54.46 o 
   2  13  10     1833.48     1805.31    109.20 o 
   3  13  10      162.08       53.78     67.18 o 
   4  13  10      972.52      709.28    117.53 o 
   5  13  10       35.92      105.38    115.02 o 
  -7  14  10     8620.45     8344.84    237.02 o 
  -6  14  10     2460.05     2732.42    168.21 o 
  -5  14  10      435.08      418.31     78.34 o 
  -4  14  10      796.26      749.39     83.17 o 
  -3  14  10      747.18      726.30     81.76 o 
  -2  14  10     4403.64     4666.10    156.65 o 
  -1  14  10     7821.21     8768.91    287.40 o 
   0  14  10       22.50       64.70     62.57 o 
   1  14  10      642.64      507.25     70.82 o 
   2  14  10      705.86      519.72     90.57 o 
   3  14  10      268.22      471.07    112.67 o 
   4  14  10     3847.96     3774.02    257.77 o 
   5  14  10      311.29      426.60    174.62 o 
  -7  15  10      102.81      205.83     88.06 o 
  -6  15  10     6031.15     6016.43    226.00 o 
  -5  15  10     4032.02     3929.53    176.37 o 
  -4  15  10      137.33       97.46     76.63 o 
  -3  15  10     4017.94     4004.25    171.87 o 
  -2  15  10     2477.10     2428.83    358.13 o 
  -1  15  10     5776.95     5995.90    189.81 o 
   0  15  10     8740.15     9224.83    260.36 o 
   1  15  10       20.33       21.77     77.14 o 
   2  15  10      169.44      126.61     86.88 o 
   3  15  10       55.09      -13.35    185.58 o 
   4  15  10      813.55      569.03    129.32 o 
  -6  16  10     2135.97     2142.72    136.36 o 
  -5  16  10      733.38      814.32    141.02 o 
  -4  16  10       17.31        4.46     76.50 o 
  -3  16  10      887.32      781.50     96.15 o 
  -2  16  10      411.01      482.47    118.97 o 
  -1  16  10      379.96      365.28     74.24 o 
   0  16  10      397.53      415.48     74.96 o 
   1  16  10      720.50      691.64     94.75 o 
   2  16  10     1677.47     1578.46    198.54 o 
   3  16  10        2.83      -23.87    192.30 o 
  -5  17  10     2427.72     2343.41    199.41 o 
  -4  17  10      905.55      911.91    101.13 o 
  -3  17  10     2962.59     3100.76    184.21 o 
  -2  17  10     2211.49     2136.36    136.13 o 
  -1  17  10       75.56      152.62     84.25 o 
   0  17  10      577.22      674.21     82.62 o 
   1  17  10      451.08      507.39    122.78 o 
   2  17  10       29.62       20.66    183.84 o 
   3  17  10      109.11      164.90    189.95 o 
  -4  18  10      184.93      176.04     91.05 o 
  -3  18  10      897.16      817.23    116.89 o 
  -2  18  10     2793.38     2699.21    208.97 o 
  -1  18  10      910.85      964.95    104.34 o 
   0  18  10        4.84       -7.36     76.19 o 
   1  18  10       25.17       84.56     93.35 o 
  -2  19  10      311.89      275.39     98.21 o 
  -1  19  10     1959.71     2294.02    180.33 o 
 -10   1  11      834.84      949.80     75.18 o 
  -9   1  11     1292.64     1467.45     80.03 o 
  -8   1  11     9197.44     9304.01    238.29 o 
  -7   1  11      382.29      466.60     43.24 o 
  -6   1  11    10578.37    10496.01    232.16 o 
  -5   1  11    18369.57    17799.47    344.64 o 
  -4   1  11     2723.75     2611.37     71.33 o 
  -3   1  11     5546.47     5495.93    119.89 o 
  -2   1  11     2745.10     2759.67     72.18 o 
  -1   1  11     3744.71     3807.83     90.15 o 
   0   1  11     8897.96     9125.32    183.91 o 
   1   1  11     1147.95     1389.84     82.98 o 
   2   1  11     1037.66     1253.19     79.70 o 
   3   1  11     1933.62     1685.17     99.57 o 
   4   1  11     4132.10     4154.69    135.30 o 
   5   1  11     5212.29     4929.16    154.40 o 
   6   1  11     4811.62     4276.57    146.58 o 
   7   1  11      982.48      880.60     82.41 o 
 -10   2  11       63.73      129.94     59.57 o 
  -9   2  11       27.48       81.29     52.57 o 
  -8   2  11     3732.50     3843.45    126.55 o 
  -7   2  11     4043.61     4188.79    115.25 o 
  -6   2  11       49.83       51.63     27.24 o 
  -5   2  11      253.82      259.62     29.71 o 
  -4   2  11     6015.72     5960.67    129.15 o 
  -3   2  11      390.37      429.27     29.90 o 
  -2   2  11     7375.20     7592.10    156.91 o 
  -1   2  11     1239.71     1177.88     44.53 o 
   0   2  11       40.36       84.14     22.27 o 
   1   2  11      316.39      337.48     31.37 o 
   2   2  11       92.51       84.91     50.57 o 
   3   2  11    12159.99    12075.59    339.84 o 
   4   2  11     6717.31     6721.17    252.20 o 
   5   2  11        2.66      -15.63     56.10 o 
   6   2  11       77.20       93.66     62.93 o 
   7   2  11      313.26      190.02     77.83 o 
 -10   3  11     1007.13     1139.42     85.76 o 
  -9   3  11     2057.23     2040.35     93.37 o 
  -8   3  11      288.98      300.06     45.42 o 
  -7   3  11     6505.68     6428.87    174.46 o 
  -6   3  11      184.51      280.25     38.06 o 
  -5   3  11     3717.12     3785.67     92.55 o 
  -4   3  11      814.90      824.77     39.26 o 
  -3   3  11     4913.93     4865.81    109.24 o 
  -2   3  11    16283.94    16382.66    318.45 o 
  -1   3  11    25062.30    25544.96    486.90 o 
   0   3  11      864.16      872.46     37.34 o 
   1   3  11     4652.39     4768.92    121.72 o 
   2   3  11     7677.85     6835.90    463.80 o 
   3   3  11     1052.64      988.38    199.06 o 
   4   3  11     8391.48     8194.99    306.12 o 
   5   3  11       33.78       18.03     57.26 o 
   6   3  11    10190.80    10092.45    317.77 o 
   7   3  11      204.43       52.10     83.22 o 
 -10   4  11       88.20       94.60     57.99 o 
  -9   4  11     1369.30     1300.88     76.99 o 
  -8   4  11     3262.22     3262.48    103.38 o 
  -7   4  11    11816.06    11893.78    263.33 o 
  -6   4  11    19802.86    19344.11    407.65 o 
  -5   4  11     5655.53     5537.42    123.95 o 
  -4   4  11     6113.72     5762.71    127.29 o 
  -3   4  11     4478.02     4813.26    109.49 o 
  -2   4  11     3579.55     3678.42     90.01 o 
  -1   4  11     4525.60     4523.47    115.59 o 
   0   4  11      506.81      547.37     33.42 o 
   1   4  11     9021.34     9623.76    217.01 o 
   2   4  11     5975.50     5883.98    269.81 o 
   3   4  11      537.65      387.15     65.53 o 
   4   4  11      617.58      708.20     63.49 o 
   5   4  11      166.44      114.66     58.51 o 
   6   4  11      479.32      406.74     70.67 o 
   7   4  11     3941.96     3699.92    228.37 o 
 -10   5  11      642.56      752.69     90.63 o 
  -9   5  11     2437.78     2611.35    107.76 o 
  -8   5  11       63.41       56.57     43.07 o 
  -7   5  11     3379.16     3266.54    101.40 o 
  -6   5  11       18.92       62.31     35.88 o 
  -5   5  11       36.23       82.07     31.21 o 
  -4   5  11     8437.03     8126.93    169.76 o 
  -3   5  11     3303.29     3291.25     84.28 o 
  -2   5  11     1088.96     1187.36     49.34 o 
  -1   5  11     6720.62     7165.05    167.92 o 
   0   5  11      594.86      624.14     36.72 o 
   1   5  11     2282.34     2382.15     81.41 o 
   2   5  11    10056.76    10417.85    485.82 o 
   3   5  11      676.53      647.63     72.18 o 
   4   5  11     6100.64     5638.63    439.76 o 
   5   5  11     1368.02     1194.89     84.70 o 
   6   5  11       93.01       43.14     64.65 o 
   7   5  11      482.13      534.22    120.83 o 
 -10   6  11      367.30      333.01     65.11 o 
  -9   6  11     1328.17     1473.17     73.15 o 
  -8   6  11      500.25      550.07     52.61 o 
  -7   6  11     3200.61     3100.93     99.40 o 
  -6   6  11    11685.77    11482.28    254.86 o 
  -5   6  11     2538.70     2579.21     85.33 o 
  -4   6  11     1475.58     1652.98     58.07 o 
  -3   6  11       41.45       74.01     28.54 o 
  -2   6  11      625.31      623.93     45.92 o 
  -1   6  11     1856.25     2076.78     65.07 o 
   0   6  11      232.63      157.42     31.11 o 
   1   6  11     5081.75     5585.11    140.51 o 
   2   6  11     1790.48     1857.88    107.16 o 
   3   6  11      702.11      718.12     93.16 o 
   4   6  11       86.60      129.52     66.91 o 
   5   6  11      157.79      129.30     60.27 o 
   6   6  11      640.62      611.68     86.25 o 
   7   6  11     2762.06     2239.65    243.52 o 
 -10   7  11     4826.94     5233.49    166.20 o 
  -9   7  11     2401.93     2202.79    107.34 o 
  -8   7  11      460.47      483.06     52.59 o 
  -7   7  11        9.40       42.65     40.51 o 
  -6   7  11     1810.69     1969.53     75.52 o 
  -5   7  11     2822.97     2729.42     87.44 o 
  -4   7  11    10362.01    10202.01    226.07 o 
  -3   7  11      165.50      201.80     32.06 o 
  -2   7  11      223.36      194.56     31.90 o 
  -1   7  11     1118.38     1170.91     51.19 o 
   0   7  11     2463.60     2403.01     72.77 o 
   1   7  11     9228.92    10036.18    258.89 o 
   2   7  11     6312.55     6288.86    363.30 o 
   3   7  11      264.90      108.97     48.85 o 
   4   7  11       20.37       45.16     88.25 o 
   5   7  11     1179.39     1213.90    161.08 o 
   6   7  11     3787.31     3524.35    354.16 o 
   7   7  11      983.92      916.36    135.26 o 
  -9   8  11      442.90      485.70     58.36 o 
  -8   8  11      176.60      217.79     49.06 o 
  -7   8  11      342.30      262.60     45.51 o 
  -6   8  11     4120.64     3846.41    127.74 o 
  -5   8  11        8.30      -22.70     35.73 o 
  -4   8  11    10717.02    10784.52    220.18 o 
  -3   8  11    19346.05    19220.54    373.72 o 
  -2   8  11     4913.61     4859.68    115.84 o 
  -1   8  11     2898.57     3014.68    105.10 o 
   0   8  11     1069.81     1000.00     55.03 o 
   1   8  11     2951.56     3259.63    101.12 o 
   2   8  11     6406.56     6946.71    224.73 o 
   3   8  11      396.70      387.48     63.09 o 
   4   8  11       34.96       11.34     55.16 o 
   5   8  11       41.23      -51.02     51.30 o 
   6   8  11      147.81      157.69    114.48 o 
   7   8  11      428.63      367.37    244.28 o 
  -9   9  11     3816.02     3668.60    146.75 o 
  -8   9  11     1437.61     1344.71     81.94 o 
  -7   9  11     1659.01     1720.78     78.75 o 
  -6   9  11     1234.97     1170.57     60.16 o 
  -5   9  11     3276.19     3374.40    102.64 o 
  -4   9  11     8512.85     8452.48    195.81 o 
  -3   9  11     6354.80     6425.35    143.26 o 
  -2   9  11     1403.92     1374.79     62.26 o 
  -1   9  11     8613.78     8919.28    205.41 o 
   0   9  11      370.84      348.35     39.75 o 
   1   9  11      690.94      845.14     74.66 o 
   2   9  11      450.86      549.25     67.15 o 
   3   9  11      330.12      332.33     67.24 o 
   4   9  11     6969.75     7414.80    336.16 o 
   5   9  11     1837.81     1635.62    221.20 o 
   6   9  11      151.47      181.42    116.38 o 
  -9  10  11      704.39      704.50     81.85 o 
  -8  10  11      698.89      554.29     67.94 o 
  -7  10  11      385.58      383.68     59.52 o 
  -6  10  11      585.80      596.18     50.46 o 
  -5  10  11       74.54       89.33     40.50 o 
  -4  10  11      211.66      205.10     40.58 o 
  -3  10  11     5939.95     6091.98    155.32 o 
  -2  10  11    10129.77    10499.62    217.47 o 
  -1  10  11     4731.80     4756.78    116.97 o 
   0  10  11     1864.18     1778.90     66.29 o 
   1  10  11      204.22      151.64     45.19 o 
   2  10  11     2231.27     2203.62    113.04 o 
   3  10  11     5121.17     5063.76    413.06 o 
   4  10  11     4718.82     4986.43    188.38 o 
   5  10  11      524.97      371.33    113.44 o 
   6  10  11       12.65      115.10    138.43 o 
  -9  11  11      189.22      151.55     67.32 o 
  -8  11  11      201.81      147.79     74.59 o 
  -7  11  11      451.86      435.41     62.60 o 
  -6  11  11      214.92      230.17     55.06 o 
  -5  11  11     3549.24     3775.85    129.97 o 
  -4  11  11       11.77       -3.46     38.12 o 
  -3  11  11     2376.49     2576.39     81.67 o 
  -2  11  11      900.80      920.52     56.28 o 
  -1  11  11      341.07      366.21     42.76 o 
   0  11  11     9444.54     9903.59    234.17 o 
   1  11  11     8519.52     8532.20    419.52 o 
   2  11  11      278.79      267.77     70.02 o 
   3  11  11       27.48      -37.29     66.34 o 
   4  11  11     4209.59     4218.15    286.63 o 
   5  11  11      444.98      499.78    118.18 o 
   6  11  11     2507.86     2356.25    222.22 o 
  -8  12  11     2213.36     2049.15    103.38 o 
  -7  12  11      289.47      249.37     62.76 o 
  -6  12  11     1577.26     1474.17    116.51 o 
  -5  12  11       39.40       58.86     50.84 o 
  -4  12  11     3780.75     3696.03    128.06 o 
  -3  12  11      920.97      976.48     75.94 o 
  -2  12  11     7860.53     8169.70    200.47 o 
  -1  12  11       69.69      131.12     57.58 o 
   0  12  11       14.22      -24.42     48.03 o 
   1  12  11     3192.51     3310.85    126.62 o 
   2  12  11      292.06      290.72     72.57 o 
   3  12  11     8478.58     8898.34    328.36 o 
   4  12  11     4164.65     4687.90    240.09 o 
   5  12  11      275.75      208.49    119.44 o 
  -8  13  11     2904.55     2783.98    125.78 o 
  -7  13  11      116.05       50.01     62.10 o 
  -6  13  11     5590.46     5609.14    176.38 o 
  -5  13  11     5144.64     5174.16    195.10 o 
  -4  13  11     2443.86     2579.07    129.20 o 
  -3  13  11     1833.08     1904.03    200.05 o 
  -2  13  11      346.07      383.14     62.31 o 
  -1  13  11    16320.11    16970.80    424.81 o 
   0  13  11    11383.79    11351.55    343.38 o 
   1  13  11     2643.39     2953.44    120.16 o 
   2  13  11     2499.37     2589.84    127.23 o 
   3  13  11      656.99      558.64     84.00 o 
   4  13  11      809.74      636.52    183.78 o 
   5  13  11      699.38      580.92    135.19 o 
  -7  14  11      297.75      196.65     67.55 o 
  -6  14  11        3.44      -44.61     79.59 o 
  -5  14  11      538.48      521.97     85.05 o 
  -4  14  11       63.62       -8.36     70.09 o 
  -3  14  11      478.82      412.47     79.17 o 
  -2  14  11       48.02        4.26     60.28 o 
  -1  14  11     3843.95     3920.11    145.82 o 
   0  14  11     1055.28     1133.18     81.59 o 
   1  14  11        5.73        5.90     76.79 o 
   2  14  11        3.54        0.57     63.34 o 
   3  14  11      349.09      385.69     98.60 o 
   4  14  11      773.91      402.59    126.50 o 
  -7  15  11       58.38      118.61     87.77 o 
  -6  15  11      228.37      227.45     86.32 o 
  -5  15  11     1070.16     1228.05    195.92 o 
  -4  15  11      306.20      223.39     82.14 o 
  -3  15  11      372.20      283.22     81.05 o 
  -2  15  11      160.14      115.47     77.61 o 
  -1  15  11      993.67     1199.45     92.15 o 
   0  15  11     3741.58     4043.16    154.16 o 
   1  15  11     1812.44     1777.60    117.57 o 
   2  15  11     1384.46     1298.74    184.03 o 
   3  15  11      425.58      366.57    205.12 o 
   4  15  11        3.76        0.68    123.66 o 
  -6  16  11      178.02      235.70     95.96 o 
  -5  16  11      761.01      847.42    102.71 o 
  -4  16  11      244.51       68.05     92.65 o 
  -3  16  11      844.56      916.56     98.91 o 
  -2  16  11     2941.78     3209.92    162.06 o 
  -1  16  11     3799.18     3918.46    154.89 o 
   0  16  11      675.66      743.52     96.50 o 
   1  16  11       24.98      -42.88     85.14 o 
   2  16  11      886.44     1049.99    176.63 o 
   3  16  11     2010.99     1558.89    252.08 o 
  -5  17  11       12.98       59.78     90.05 o 
  -4  17  11      829.56      751.72    103.45 o 
  -3  17  11     4094.71     4439.46    192.95 o 
  -2  17  11      102.80      168.87     84.35 o 
  -1  17  11     2380.59     2689.55    215.22 o 
   0  17  11      408.80      426.88     82.83 o 
   1  17  11      405.86      388.93     99.27 o 
   2  17  11      499.16      506.12    207.10 o 
  -3  18  11     2343.31     2632.31    216.79 o 
  -2  18  11      465.60      371.02     97.44 o 
  -1  18  11     4798.01     5759.68    280.57 o 
   0  18  11     1709.82     1535.22    190.90 o 
 -10   0  12        0.04      195.82     88.79 o 
  -9   0  12       51.71      188.39     80.78 o 
  -8   0  12      622.05      738.34     89.62 o 
  -7   0  12      167.15      230.12     51.29 o 
  -6   0  12        3.11      -18.10     42.27 o 
  -5   0  12      509.02      485.58     51.02 o 
  -4   0  12      481.09      479.07     89.71 o 
  -3   0  12    14319.79    13534.93    378.00 o 
  -2   0  12    16130.41    15024.61    978.23 o 
  -1   0  12    19525.51    20234.12    551.73 o 
   0   0  12    31628.14    31854.59    852.97 o 
   1   0  12     3484.51     3925.02    442.98 o 
   2   0  12     9677.45    10963.94   1022.63 o 
   3   0  12     6782.15     5914.86    674.18 o 
   4   0  12     1567.37     1369.22    133.39 o 
   5   0  12     1566.40     1271.44    117.55 o 
   6   0  12     1709.42     1485.53    130.96 o 
   7   0  12      902.56      948.23    126.73 o 
 -10   1  12      743.40      791.60     74.58 o 
  -9   1  12     3378.19     3378.53    124.93 o 
  -8   1  12      103.23      206.28     52.20 o 
  -7   1  12     2874.19     2877.90     94.21 o 
  -6   1  12     3110.81     3103.66     84.56 o 
  -5   1  12     2648.99     2468.14     73.44 o 
  -4   1  12     6506.75     6499.96    140.71 o 
  -3   1  12      255.77      246.37     28.98 o 
  -2   1  12    11370.33    11476.57    251.31 o 
  -1   1  12    12400.60    12409.04    245.56 o 
   0   1  12      433.84      466.62     30.30 o 
   1   1  12     1314.11     1567.08     73.44 o 
   2   1  12     1416.33     1488.39     76.05 o 
   3   1  12      641.70      611.61     73.92 o 
   4   1  12     2241.09     2117.33     99.58 o 
   5   1  12      220.44      267.11     66.39 o 
   6   1  12       95.56       59.18     71.35 o 
   7   1  12      418.88      475.39     98.65 o 
 -10   2  12     1278.96     1274.88     87.95 o 
  -9   2  12       94.35       82.27     54.99 o 
  -8   2  12      179.77      193.67     51.78 o 
  -7   2  12     1217.23     1366.40     63.32 o 
  -6   2  12     4024.84     3861.70    107.12 o 
  -5   2  12     3440.21     3213.79     84.97 o 
  -4   2  12    16361.66    15722.37    308.13 o 
  -3   2  12     6350.02     6448.23    139.10 o 
  -2   2  12     1056.07     1005.70     47.16 o 
  -1   2  12    12619.84    12854.41    254.32 o 
   0   2  12     3206.77     3345.93     85.06 o 
   1   2  12     9507.31     9959.02    333.67 o 
   2   2  12     5048.79     4911.90    332.54 o 
   3   2  12      278.42      298.19     66.12 o 
   4   2  12       35.74      -14.17     57.22 o 
   5   2  12     1798.09     1775.02    133.10 o 
   6   2  12       43.82       74.03     69.92 o 
   7   2  12     1109.27      882.63     90.15 o 
 -10   3  12     1129.31     1201.80     81.99 o 
  -9   3  12     1892.57     1706.65     87.33 o 
  -8   3  12      381.20      424.92     49.44 o 
  -7   3  12     1464.31     1586.62     77.73 o 
  -6   3  12     3200.81     2991.29    105.24 o 
  -5   3  12    11335.22    10990.79    223.15 o 
  -4   3  12    10475.59    10201.67    207.59 o 
  -3   3  12     1888.71     1798.46     59.78 o 
  -2   3  12     1097.73     1086.89     60.56 o 
  -1   3  12     6533.53     6862.54    146.85 o 
   0   3  12     8672.69     8907.12    183.34 o 
   1   3  12    12094.79    12235.50    567.54 o 
   2   3  12     8579.42     9773.64    299.96 o 
   3   3  12        6.98       69.40     54.48 o 
   4   3  12       16.21       -6.24     57.03 o 
   5   3  12      260.75      180.86     91.52 o 
   6   3  12      386.07      405.29     74.85 o 
   7   3  12      354.56      273.69    205.49 o 
 -10   4  12      932.24     1024.56    133.26 o 
  -9   4  12      215.70      260.16     58.24 o 
  -8   4  12     7192.53     7064.16    193.80 o 
  -7   4  12        4.94       51.55     40.37 o 
  -6   4  12     3420.86     3558.95    104.14 o 
  -5   4  12     6236.60     6341.13    139.46 o 
  -4   4  12    10778.82    10649.25    216.54 o 
  -3   4  12      837.82      922.31     42.52 o 
  -2   4  12     7788.27     7546.30    215.43 o 
  -1   4  12     3740.28     3651.23     91.80 o 
   0   4  12      906.55      937.87     48.70 o 
   1   4  12     9307.91     9881.18    254.91 o 
   2   4  12     1787.20     1874.42    262.27 o 
   3   4  12    12936.38    13344.21    512.86 o 
   4   4  12     2023.30     1876.19    171.85 o 
   5   4  12      666.17      579.04     74.48 o 
   6   4  12        4.60      -66.72     69.35 o 
   7   4  12      224.47      188.78     90.27 o 
 -10   5  12        7.98      -61.29     82.80 o 
  -9   5  12     2612.96     2675.75    112.97 o 
  -8   5  12      420.47      480.15     51.95 o 
  -7   5  12      945.85      989.75     58.03 o 
  -6   5  12      837.81      843.32     52.65 o 
  -5   5  12     5533.47     5327.30    122.90 o 
  -4   5  12       12.06       32.03     29.90 o 
  -3   5  12       29.32       26.72     29.00 o 
  -2   5  12     4937.25     4891.65    113.97 o 
  -1   5  12     1058.03     1196.20     56.43 o 
   0   5  12    20308.34    21256.15    410.09 o 
   1   5  12    12692.22    13235.23    446.52 o 
   2   5  12      730.43      694.99    138.02 o 
   3   5  12      538.91      612.57     70.03 o 
   4   5  12      759.90      674.72    157.52 o 
   5   5  12     2791.40     2775.39    142.49 o 
   6   5  12     4733.34     4639.53    189.06 o 
   7   5  12       43.91      -57.96     88.00 o 
 -10   6  12      704.20      768.16     75.12 o 
  -9   6  12      732.81      707.66     69.46 o 
  -8   6  12     3901.10     3734.82    116.48 o 
  -7   6  12     6166.04     5838.57    150.89 o 
  -6   6  12     5428.16     5401.60    139.55 o 
  -5   6  12      132.74      148.06     52.89 o 
  -4   6  12     1696.14     1813.16     84.50 o 
  -3   6  12    10366.99     9903.27    204.10 o 
  -2   6  12    15372.21    15738.17    310.58 o 
  -1   6  12     2705.57     2523.44     82.57 o 
   0   6  12     1723.39     1915.35     65.52 o 
   1   6  12     6708.02     7143.75    171.74 o 
   2   6  12      605.17      753.70     79.48 o 
   3   6  12     1325.06     1436.99     78.82 o 
   4   6  12     2882.79     2923.87    210.44 o 
   5   6  12       67.52        7.65     80.57 o 
   6   6  12     2100.33     1860.64    117.35 o 
  -9   7  12      601.75      691.95     62.44 o 
  -8   7  12      428.54      461.94     54.02 o 
  -7   7  12      116.82      124.29     44.46 o 
  -6   7  12      170.59      202.03     42.65 o 
  -5   7  12      488.60      516.77     45.28 o 
  -4   7  12        3.25      -33.41     31.00 o 
  -3   7  12      291.77      316.25     36.27 o 
  -2   7  12     1025.67     1104.64     50.12 o 
  -1   7  12      177.26      200.26     34.73 o 
   0   7  12      187.75      247.96     36.29 o 
   1   7  12      408.72      472.57     46.45 o 
   2   7  12       19.87       -6.72     57.27 o 
   3   7  12       17.96       -0.19     53.27 o 
   4   7  12     1196.65     1338.30    171.57 o 
   5   7  12     3903.72     4131.13    179.37 o 
   6   7  12     1342.96     1142.33    153.69 o 
  -9   8  12      266.42      161.10     55.38 o 
  -8   8  12     2065.16     2049.75     84.47 o 
  -7   8  12     1526.66     1466.33     70.17 o 
  -6   8  12      105.06       88.96     43.68 o 
  -5   8  12      478.54      396.49     44.48 o 
  -4   8  12       36.01       19.65     36.23 o 
  -3   8  12     5110.59     4895.45    118.21 o 
  -2   8  12     9718.25    10100.60    209.70 o 
  -1   8  12     2942.74     3131.82     88.93 o 
   0   8  12      161.78       44.09     35.32 o 
   1   8  12      753.56      729.41     56.96 o 
   2   8  12      119.61      131.51     61.76 o 
   3   8  12     2453.10     2457.92    134.30 o 
   4   8  12     2915.93     2901.54    118.51 o 
   5   8  12       60.19       89.80     80.27 o 
   6   8  12     1389.63     1149.23    213.54 o 
  -9   9  12      963.58      886.25    110.23 o 
  -8   9  12     1384.93     1326.79     72.02 o 
  -7   9  12      123.44      162.50     47.88 o 
  -6   9  12      560.26      604.47     51.56 o 
  -5   9  12      696.34      686.83     51.70 o 
  -4   9  12     1976.07     2140.99     80.30 o 
  -3   9  12     1312.96     1328.36     64.95 o 
  -2   9  12     3917.96     4007.50    117.66 o 
  -1   9  12       49.80       80.88     36.82 o 
   0   9  12     4672.97     5067.66    184.00 o 
   1   9  12      844.96      881.86     58.35 o 
   2   9  12        3.10      -21.57     56.17 o 
   3   9  12      627.98      648.98     99.08 o 
   4   9  12      930.00     1064.54     94.78 o 
   5   9  12     8854.78     8848.45    464.89 o 
   6   9  12     5214.62     4367.47    376.89 o 
  -9  10  12      460.90      446.95     71.98 o 
  -8  10  12     1091.82      931.86     77.28 o 
  -7  10  12     2288.29     2162.16    124.24 o 
  -6  10  12    10186.49     9911.71    228.75 o 
  -5  10  12      327.74      306.77     46.80 o 
  -4  10  12     6830.02     6888.50    168.45 o 
  -3  10  12     1813.66     1857.74    107.82 o 
  -2  10  12     3871.44     3874.47    103.30 o 
  -1  10  12      304.30      198.60     35.99 o 
   0  10  12      876.78      831.16     52.17 o 
   1  10  12    12121.00    12699.79    325.97 o 
   2  10  12      750.18      847.41     86.16 o 
   3  10  12     4114.25     4010.57    188.98 o 
   4  10  12      121.47      161.53     80.64 o 
   5  10  12      248.05      235.18    119.56 o 
  -8  11  12     1814.69     1837.00     98.24 o 
  -7  11  12     2283.23     2203.39    105.33 o 
  -6  11  12     1448.96     1364.48     79.97 o 
  -5  11  12      319.02      321.88     56.23 o 
  -4  11  12     8691.57     8850.66    207.94 o 
  -3  11  12     3764.49     3906.43    122.87 o 
  -2  11  12     7650.89     7747.96    172.17 o 
  -1  11  12     8383.32     8623.15    234.32 o 
   0  11  12     1258.25     1300.92     86.66 o 
   1  11  12       66.84       59.08     49.56 o 
   2  11  12      794.62      882.86    118.30 o 
   3  11  12      306.62      395.33     96.36 o 
   4  11  12     5051.85     5093.69    324.03 o 
   5  11  12      457.33      412.41    122.59 o 
  -8  12  12      257.78      193.31     80.74 o 
  -7  12  12     2990.34     2960.47    124.27 o 
  -6  12  12     4417.84     4368.40    149.78 o 
  -5  12  12      934.37      920.27     74.44 o 
  -4  12  12       96.17       51.42     79.64 o 
  -3  12  12       32.33      -35.09     62.71 o 
  -2  12  12       11.50       22.26     57.87 o 
  -1  12  12      969.33      909.62     64.59 o 
   0  12  12     1652.67     1581.47     76.45 o 
   1  12  12      630.25      652.84     69.38 o 
   2  12  12     2909.71     3074.43    260.55 o 
   3  12  12     2376.12     2413.72    161.55 o 
   4  12  12     1626.21     1388.90    209.10 o 
   5  12  12      553.30      421.13    130.86 o 
  -7  13  12     1285.85     1306.41     88.81 o 
  -6  13  12      227.51      172.59     62.84 o 
  -5  13  12     1059.87     1137.80    170.59 o 
  -4  13  12     1011.17      963.92     90.52 o 
  -3  13  12     1269.98     1211.94    160.14 o 
  -2  13  12      734.72      883.34     84.96 o 
  -1  13  12     1283.30     1302.34    109.10 o 
   0  13  12      125.65       49.31     62.66 o 
   1  13  12        1.94       15.50     62.01 o 
   2  13  12     1352.59     1283.53    101.76 o 
   3  13  12       24.09      108.61     94.64 o 
   4  13  12      897.38      760.22    138.51 o 
  -7  14  12     1591.71     1595.56    117.81 o 
  -6  14  12      877.04      972.71    101.08 o 
  -5  14  12     1999.73     2124.96    124.68 o 
  -4  14  12      245.34      284.57     82.34 o 
  -3  14  12     1103.17     1282.76    101.50 o 
  -2  14  12      346.63      337.33     79.40 o 
  -1  14  12      142.91      162.41     66.63 o 
   0  14  12      922.81      699.40    114.86 o 
   1  14  12      120.50      172.14     67.08 o 
   2  14  12     4110.04     4242.49    179.04 o 
   3  14  12     3249.77     3365.81    409.05 o 
   4  14  12      447.19      480.15    170.07 o 
  -6  15  12     1069.12     1020.02    108.75 o 
  -5  15  12     2305.48     2171.07    153.07 o 
  -4  15  12     2656.90     2874.86    151.00 o 
  -3  15  12       69.18       69.69     80.53 o 
  -2  15  12     1629.73     1643.98    242.89 o 
  -1  15  12     1469.22     1362.21     92.95 o 
   0  15  12      343.85      425.09     91.43 o 
   1  15  12      789.11      787.82    101.47 o 
   2  15  12       79.59       11.40    190.16 o 
   3  15  12     1639.59     1427.62    256.02 o 
  -5  16  12       42.19       43.12     90.81 o 
  -4  16  12     2328.85     2413.17    228.60 o 
  -3  16  12       10.50      124.37     82.43 o 
  -2  16  12      163.94      183.26     83.37 o 
  -1  16  12       24.86      111.43     74.92 o 
   0  16  12      454.79      345.89     94.18 o 
   1  16  12     3829.79     4284.70    194.08 o 
   2  16  12     1275.30     1400.60    180.30 o 
  -4  17  12      982.22     1116.44    113.52 o 
  -3  17  12        3.11       48.54     90.89 o 
  -2  17  12     1558.66     1634.82    146.33 o 
  -1  17  12       73.96      114.49     91.27 o 
   0  17  12     1223.45     1120.11    112.59 o 
   1  17  12     3272.13     3764.36    269.34 o 
 -10   1  13    10658.17    10422.05    273.64 o 
  -9   1  13     3245.18     3365.06    128.40 o 
  -8   1  13       67.00      131.73     52.38 o 
  -7   1  13      978.04     1029.97     58.75 o 
  -6   1  13      137.56      150.45     34.41 o 
  -5   1  13    11213.82    10790.52    221.00 o 
  -4   1  13     9410.33     9137.79    189.66 o 
  -3   1  13     4528.90     4425.84    105.73 o 
  -2   1  13     4185.24     4260.21    129.20 o 
  -1   1  13       18.14       37.98     26.23 o 
   0   1  13     1188.57     1216.43     49.74 o 
   1   1  13     5726.37     5825.85    270.21 o 
   2   1  13        7.38       23.59     51.68 o 
   3   1  13    12058.64    12561.65    380.74 o 
   4   1  13     1673.43     1791.60    113.47 o 
   5   1  13       15.27      -43.39     67.30 o 
   6   1  13     3878.84     3650.61    146.55 o 
 -10   2  13      908.08      997.13     80.58 o 
  -9   2  13     1044.78     1233.53     80.79 o 
  -8   2  13     1221.67     1306.62     77.03 o 
  -7   2  13      182.60      261.31     44.91 o 
  -6   2  13     1848.97     1906.38     66.48 o 
  -5   2  13     7511.26     7229.71    156.19 o 
  -4   2  13      921.67     1040.65     46.21 o 
  -3   2  13     5012.80     4763.82    111.30 o 
  -2   2  13      943.22      955.37     48.29 o 
  -1   2  13      245.84      284.32     30.66 o 
   0   2  13    11631.21    12056.31    266.95 o 
   1   2  13      597.11      595.20     59.24 o 
   2   2  13    16295.51    17645.67    496.03 o 
   3   2  13    10129.82     9820.75    349.34 o 
   4   2  13      409.51      354.89     84.61 o 
   5   2  13      274.72      195.19     70.24 o 
   6   2  13       38.71       -7.52    137.14 o 
 -10   3  13        9.91       43.79     62.91 o 
  -9   3  13      775.15      887.04    107.62 o 
  -8   3  13      790.47      915.11     69.13 o 
  -7   3  13     6737.34     6665.12    165.62 o 
  -6   3  13      403.95      444.14     51.50 o 
  -5   3  13      358.43      425.50     37.81 o 
  -4   3  13     2911.15     2850.45     81.23 o 
  -3   3  13      786.57      890.16     43.78 o 
  -2   3  13     7078.23     7091.04    168.48 o 
  -1   3  13      125.91      149.20     29.11 o 
   0   3  13     3432.54     3317.65     99.68 o 
   1   3  13     4097.30     4152.72    210.05 o 
   2   3  13      270.62      300.02     55.88 o 
   3   3  13       36.64       -2.43     99.70 o 
   4   3  13      401.66      337.77     83.50 o 
   5   3  13     3036.55     2836.24    202.36 o 
   6   3  13     2947.13     2575.80    211.35 o 
 -10   4  13      355.13      277.57     67.83 o 
  -9   4  13     1863.39     1838.48    146.36 o 
  -8   4  13     1812.66     1859.47     88.81 o 
  -7   4  13    10712.79    10480.56    239.50 o 
  -6   4  13     6037.30     5601.90    160.72 o 
  -5   4  13      836.84      776.87     43.40 o 
  -4   4  13     2121.88     2106.85     69.81 o 
  -3   4  13      770.52      869.27     51.18 o 
  -2   4  13     1290.53     1275.79     56.32 o 
  -1   4  13      785.82      836.45     42.59 o 
   0   4  13     3166.07     3319.20     98.65 o 
   1   4  13     8763.86     8743.46    437.63 o 
   2   4  13     6787.69     6954.70    291.97 o 
   3   4  13     1382.28     1661.68    105.30 o 
   4   4  13     2692.42     2549.56    239.35 o 
   5   4  13       46.61      -16.36     85.71 o 
   6   4  13      355.54      239.39    109.21 o 
 -10   5  13      305.05      260.95     67.95 o 
  -9   5  13     2068.71     1921.18    103.77 o 
  -8   5  13      752.42      780.65     59.24 o 
  -7   5  13     1664.68     1719.73     74.87 o 
  -6   5  13     4100.81     3992.77    116.06 o 
  -5   5  13      153.49      145.28     34.81 o 
  -4   5  13     4197.85     3909.55    100.35 o 
  -3   5  13     4680.21     4723.08    113.36 o 
  -2   5  13      144.91      154.51     35.52 o 
  -1   5  13     7267.76     7349.10    159.26 o 
   0   5  13     3285.46     3309.92    100.70 o 
   1   5  13      542.06      670.07     62.02 o 
   2   5  13     2465.93     2821.97    119.17 o 
   3   5  13     1621.57     1835.90    110.87 o 
   4   5  13      738.47      777.76     84.14 o 
   5   5  13     2062.74     1821.29    333.40 o 
   6   5  13      138.68      114.07     98.22 o 
  -9   6  13       54.28       88.57     60.40 o 
  -8   6  13       32.38      100.46     48.67 o 
  -7   6  13     3816.77     3548.68    110.98 o 
  -6   6  13     2442.84     2397.83     87.21 o 
  -5   6  13      973.30     1036.79     57.05 o 
  -4   6  13     1176.87     1207.84     52.34 o 
  -3   6  13     1244.51     1419.45     56.51 o 
  -2   6  13      250.45      195.62     37.66 o 
  -1   6  13       81.02       60.00     27.58 o 
   0   6  13     3323.84     3507.00    105.56 o 
   1   6  13     7124.58     7099.77    228.73 o 
   2   6  13     1502.29     1694.74     97.90 o 
   3   6  13      307.45      444.91     78.47 o 
   4   6  13     1573.54     1605.07    197.60 o 
   5   6  13      178.26      224.36     76.37 o 
   6   6  13        7.36     -214.31    296.66 o 
  -9   7  13      850.63      926.53     68.45 o 
  -8   7  13     4216.37     3918.16    122.88 o 
  -7   7  13      368.08      404.63     51.60 o 
  -6   7  13     5048.16     4662.64    129.64 o 
  -5   7  13      188.41      263.22     48.88 o 
  -4   7  13       72.74       94.16     34.60 o 
  -3   7  13    12608.77    12087.78    246.78 o 
  -2   7  13     2831.69     2804.36    114.23 o 
  -1   7  13    11570.70    11956.29    268.43 o 
   0   7  13    10737.04    11265.23    254.68 o 
   1   7  13      507.80      538.20     61.37 o 
   2   7  13     2878.69     2972.69    128.01 o 
   3   7  13     4176.26     4856.45    185.45 o 
   4   7  13     4487.53     4742.22    159.33 o 
   5   7  13    13792.64    16458.90    876.19 o 
   6   7  13     1585.52     1264.33    149.96 o 
  -9   8  13      313.76      327.57     59.24 o 
  -8   8  13     1517.49     1496.21     80.23 o 
  -7   8  13     3129.44     3035.07    103.56 o 
  -6   8  13       16.18       15.42     43.65 o 
  -5   8  13     7353.52     7106.56    173.39 o 
  -4   8  13     3740.21     3515.43     97.41 o 
  -3   8  13     2226.81     2296.49     76.93 o 
  -2   8  13    15025.45    15021.72    300.75 o 
  -1   8  13     4640.52     4676.75    117.55 o 
   0   8  13     3641.18     3697.67    111.72 o 
   1   8  13     2161.52     2300.17    121.43 o 
   2   8  13     2230.84     2491.07    126.27 o 
   3   8  13       13.57        9.12    109.31 o 
   4   8  13     2151.61     2120.64    322.50 o 
   5   8  13        5.96       72.08    110.11 o 
  -9   9  13     3073.38     3119.58    130.51 o 
  -8   9  13      112.81      146.67     53.74 o 
  -7   9  13     2251.22     2157.02     88.10 o 
  -6   9  13      409.69      450.43     52.11 o 
  -5   9  13      240.66      185.34     54.85 o 
  -4   9  13     1011.26      935.43     63.89 o 
  -3   9  13       72.59       72.18     45.07 o 
  -2   9  13     2645.55     2662.89     84.91 o 
  -1   9  13     5716.88     6137.52    160.37 o 
   0   9  13       22.10       35.42     45.99 o 
   1   9  13      312.21      375.73     60.64 o 
   2   9  13      126.51       78.40     72.68 o 
   3   9  13      479.67      488.82    105.36 o 
   4   9  13     1548.18     1743.48    309.55 o 
   5   9  13      634.00      423.65    162.08 o 
  -8  10  13     3994.39     3804.26    174.38 o 
  -7  10  13     2514.45     2427.25    109.67 o 
  -6  10  13      455.03      380.21     52.40 o 
  -5  10  13      153.86      135.46     46.03 o 
  -4  10  13      728.69      707.20     55.02 o 
  -3  10  13     2984.28     2925.21     89.57 o 
  -2  10  13    17146.92    17732.15    420.09 o 
  -1  10  13     4472.55     4619.42    131.81 o 
   0  10  13       52.00       83.49     41.99 o 
   1  10  13        0.69       -5.38     65.50 o 
   2  10  13      319.71      412.44     80.88 o 
   3  10  13     3240.51     3492.14    431.54 o 
   4  10  13     2618.67     2783.26    221.90 o 
   5  10  13       17.53      -94.04    126.27 o 
  -8  11  13       52.04      -42.75     62.65 o 
  -7  11  13       31.98      -20.17     58.21 o 
  -6  11  13     1225.63     1245.75     80.19 o 
  -5  11  13     4439.17     4359.84    144.19 o 
  -4  11  13       44.16       39.10     44.70 o 
  -3  11  13      111.23       52.07     60.21 o 
  -2  11  13      563.67      561.29     49.73 o 
  -1  11  13      358.26      385.74     55.10 o 
   0  11  13     5824.40     5745.78    176.97 o 
   1  11  13     2582.38     2485.71    129.50 o 
   2  11  13      406.92      426.76     83.16 o 
   3  11  13      332.58      266.93    104.70 o 
   4  11  13      283.02      325.26     91.86 o 
  -8  12  13     1640.00     1362.12     91.92 o 
  -7  12  13       58.33       72.13     63.57 o 
  -6  12  13       86.06       18.25     57.62 o 
  -5  12  13     1511.27     1319.00     81.30 o 
  -4  12  13      416.10      390.84     75.78 o 
  -3  12  13     3618.49     3845.27    139.29 o 
  -2  12  13     3368.84     3502.80    133.56 o 
  -1  12  13       79.31        2.53     39.96 o 
   0  12  13      867.22      917.00     76.97 o 
   1  12  13     1488.97     1393.58    110.40 o 
   2  12  13     2223.81     2620.58    136.37 o 
   3  12  13     2927.26     2896.34    180.88 o 
   4  12  13      273.51      344.65    207.02 o 
  -7  13  13     1892.03     1550.15     94.83 o 
  -6  13  13     2898.85     2948.45    169.93 o 
  -5  13  13    10701.82    10899.32    345.17 o 
  -4  13  13     8961.48     9407.24    305.33 o 
  -3  13  13      214.95      273.70     77.75 o 
  -2  13  13     2965.64     3048.22    125.48 o 
  -1  13  13      452.55      455.02     99.57 o 
   0  13  13     1445.47     1506.93     90.74 o 
   1  13  13     4435.84     4217.71    259.70 o 
   2  13  13       33.64      -25.34     76.30 o 
   3  13  13     2852.45     2996.62    194.95 o 
   4  13  13      131.44       39.86    219.82 o 
  -6  14  13      499.73      398.22     91.53 o 
  -5  14  13      515.17      552.58     93.29 o 
  -4  14  13      195.04      192.04     79.87 o 
  -3  14  13      832.04      812.89     91.99 o 
  -2  14  13       83.54      136.70     78.61 o 
  -1  14  13      333.73      243.95     72.22 o 
   0  14  13     4873.07     5154.52    260.87 o 
   1  14  13      215.11      183.11     71.70 o 
   2  14  13     1626.67     1754.74    155.51 o 
   3  14  13      509.83      217.41    131.75 o 
  -6  15  13      486.67      387.54     96.46 o 
  -5  15  13     2633.11     2816.34    268.09 o 
  -4  15  13     1678.60     1825.29    152.25 o 
  -3  15  13        1.50      129.75     85.39 o 
  -2  15  13        6.29       41.02     79.49 o 
  -1  15  13       21.72      -23.61     72.31 o 
   0  15  13     2326.73     2308.04    138.58 o 
   1  15  13     4457.67     4790.49    372.48 o 
   2  15  13     1049.29      970.06    216.42 o 
  -5  16  13      391.25      395.51    132.73 o 
  -4  16  13     3113.60     3438.34    176.54 o 
  -3  16  13     7765.33     8536.45    412.22 o 
  -2  16  13     1793.19     1800.46    203.49 o 
  -1  16  13      563.57      622.34    117.89 o 
   0  16  13     3222.92     3261.52    171.26 o 
   1  16  13        4.24      -75.73    115.43 o 
  -3  17  13      146.48      213.04     96.30 o 
  -2  17  13     1396.40     1327.09    120.06 o 
  -1  17  13      119.95      160.39    108.70 o 
 -10   0  14      203.10      368.78    100.14 o 
  -9   0  14     4407.88     4229.36    207.90 o 
  -8   0  14       22.03       50.78     74.68 o 
  -7   0  14      266.68      178.14     74.63 o 
  -6   0  14    14823.17    13997.03    399.11 o 
  -5   0  14     5364.51     4832.79    165.63 o 
  -4   0  14    12850.04    11654.78    335.16 o 
  -3   0  14    18577.66    17932.04    497.23 o 
  -2   0  14      104.14      168.91     43.14 o 
  -1   0  14     2229.33     1976.44     91.11 o 
   0   0  14    20995.88    21829.40    740.15 o 
   1   0  14      455.61      474.43     83.87 o 
   2   0  14    22690.66    25141.56   1453.33 o 
   3   0  14     2654.70     2601.97    161.38 o 
   4   0  14      554.12      482.45    186.91 o 
   5   0  14      175.70      170.72    107.25 o 
   6   0  14      107.50      -98.63    113.93 o 
 -10   1  14     2453.29     2596.24    116.65 o 
  -9   1  14      176.81      191.98     62.74 o 
  -8   1  14     1896.57     1976.00     93.94 o 
  -7   1  14      963.43      995.78     69.97 o 
  -6   1  14      392.11      357.34     40.20 o 
  -5   1  14     6596.68     6189.27    141.20 o 
  -4   1  14     2243.06     2216.81     71.60 o 
  -3   1  14     3596.96     3567.14     92.48 o 
  -2   1  14     1940.17     1755.11     86.57 o 
  -1   1  14      105.85      118.91     49.23 o 
   0   1  14     1371.51     1465.67     77.27 o 
   1   1  14     1946.34     2091.59    100.94 o 
   2   1  14      770.53      905.28     75.51 o 
   3   1  14      947.73     1072.18     83.21 o 
   4   1  14      246.36       42.45    173.63 o 
   5   1  14      306.44      181.13     91.49 o 
   6   1  14      612.47      385.85     85.42 o 
 -10   2  14     1027.66     1042.41     84.77 o 
  -9   2  14     3434.64     3423.20    132.22 o 
  -8   2  14      594.32      629.51     65.44 o 
  -7   2  14      519.81      480.06     58.36 o 
  -6   2  14     1684.16     1832.57     66.76 o 
  -5   2  14       39.82       64.69     34.01 o 
  -4   2  14    11443.23    11363.85    231.92 o 
  -3   2  14     9420.27     9316.66    194.58 o 
  -2   2  14     3439.59     3269.40     98.15 o 
  -1   2  14     1316.70     1505.33     58.03 o 
   0   2  14     5367.21     5619.43    181.59 o 
   1   2  14      738.06      767.05     65.47 o 
   2   2  14      872.49      963.59     75.83 o 
   3   2  14      111.87      103.87     76.56 o 
   4   2  14      736.45      807.63    101.60 o 
   5   2  14       38.92      -34.57     92.25 o 
   6   2  14       15.77        3.83     78.19 o 
 -10   3  14     1748.19     1800.02     99.85 o 
  -9   3  14      178.97      169.91     62.79 o 
  -8   3  14      254.56      224.16     57.46 o 
  -7   3  14     1633.40     1761.69     76.12 o 
  -6   3  14     2163.01     2232.32     83.91 o 
  -5   3  14    12154.86    11319.01    232.64 o 
  -4   3  14     7204.01     7121.92    156.22 o 
  -3   3  14      193.69      219.50     34.84 o 
  -2   3  14      859.64     1000.88     53.88 o 
  -1   3  14     1050.97     1027.29     47.43 o 
   0   3  14     5889.63     6307.43    181.58 o 
   1   3  14     1932.44     2223.25     96.48 o 
   2   3  14        2.36       41.91     59.88 o 
   3   3  14     1290.57     1325.16     86.08 o 
   4   3  14     1222.84     1039.29    149.66 o 
   5   3  14      262.51       50.33    111.83 o 
   6   3  14     1446.53     1241.84    123.89 o 
  -9   4  14      319.42      248.88     64.03 o 
  -8   4  14      449.64      541.63     55.02 o 
  -7   4  14      137.13      169.38     46.85 o 
  -6   4  14      198.00      226.12     49.98 o 
  -5   4  14      853.93      933.35     49.06 o 
  -4   4  14      358.29      388.00     38.82 o 
  -3   4  14       22.33        1.01     31.65 o 
  -2   4  14      441.89      433.49     43.02 o 
  -1   4  14     2172.15     2243.82     72.87 o 
   0   4  14       25.07      -53.65     50.62 o 
   1   4  14     2235.49     2416.77    106.74 o 
   2   4  14     2115.47     2116.86    139.97 o 
   3   4  14     2733.88     3026.39    237.45 o 
   4   4  14     2105.40     1970.97    104.01 o 
   5   4  14     1445.79     1484.72    125.86 o 
   6   4  14      634.19      456.92    109.79 o 
  -9   5  14       21.11       80.16     61.32 o 
  -8   5  14     1232.94     1177.51     68.65 o 
  -7   5  14     1090.57     1127.58     96.87 o 
  -6   5  14     6472.87     6003.89    171.39 o 
  -5   5  14     5420.63     5458.89    129.16 o 
  -4   5  14     8626.39     8281.87    178.39 o 
  -3   5  14    16114.52    15380.47    307.17 o 
  -2   5  14     1673.90     1673.16     62.57 o 
  -1   5  14     4937.31     4962.91    120.51 o 
   0   5  14     4566.63     4859.31    151.74 o 
   1   5  14     1980.78     2177.91    124.76 o 
   2   5  14     6621.26     6493.00    192.21 o 
   3   5  14     2465.27     2731.57    284.78 o 
   4   5  14     3463.81     3762.97    145.41 o 
   5   5  14     1726.53     1802.74    179.28 o 
   6   5  14       23.80      -23.00     97.23 o 
  -9   6  14       76.63       71.54     62.39 o 
  -8   6  14     8807.82     8424.89    206.54 o 
  -7   6  14     7496.72     7160.52    179.69 o 
  -6   6  14     1059.25     1160.18     64.55 o 
  -5   6  14     6479.24     6303.25    158.88 o 
  -4   6  14      546.30      542.06     43.58 o 
  -3   6  14      285.82      301.42     40.45 o 
  -2   6  14    14478.69    14577.45    320.40 o 
  -1   6  14      685.85      705.78     46.37 o 
   0   6  14    10014.16    10704.16    244.31 o 
   1   6  14     1903.45     2116.31    105.53 o 
   2   6  14     1082.84     1165.63     81.70 o 
   3   6  14     1029.67     1086.61    139.64 o 
   4   6  14     3931.18     4167.83    173.83 o 
   5   6  14      580.14      488.98     79.66 o 
  -9   7  14      602.26      595.44     65.31 o 
  -8   7  14     2036.77     1860.50     98.00 o 
  -7   7  14     1077.36     1088.53     66.14 o 
  -6   7  14       10.08       24.75     44.58 o 
  -5   7  14      854.66      811.87     74.38 o 
  -4   7  14      239.52      223.54     39.90 o 
  -3   7  14      825.05      856.54     51.01 o 
  -2   7  14        2.10        0.25     32.52 o 
  -1   7  14     1995.10     2056.20     80.30 o 
   0   7  14     1975.95     2069.77     83.07 o 
   1   7  14      147.64      104.36     60.08 o 
   2   7  14      175.19      287.43     71.58 o 
   3   7  14       59.53       -5.60     81.40 o 
   4   7  14      876.91      937.24    110.78 o 
   5   7  14     1985.50     2002.49    139.14 o 
  -9   8  14        8.34       12.70     56.56 o 
  -8   8  14     4366.63     4103.05    178.46 o 
  -7   8  14     5530.21     5247.00    173.90 o 
  -6   8  14       35.73        7.58     45.83 o 
  -5   8  14     1208.05     1204.90     64.51 o 
  -4   8  14      290.01      356.47     42.93 o 
  -3   8  14     2379.26     2440.70     87.88 o 
  -2   8  14    16081.28    15444.50    338.60 o 
  -1   8  14     4146.11     4232.23    111.94 o 
   0   8  14     1388.96     1756.65     79.00 o 
   1   8  14       85.23       37.01     58.65 o 
   2   8  14      182.99      236.98     62.74 o 
   3   8  14     1142.94      975.61     95.19 o 
   4   8  14     3418.25     3541.86    302.41 o 
   5   8  14      256.00      255.13     94.37 o 
  -8   9  14     4488.64     4281.54    133.48 o 
  -7   9  14       25.14       -3.32     50.32 o 
  -6   9  14     3004.99     2908.57    103.25 o 
  -5   9  14      233.37      185.39     47.98 o 
  -4   9  14      296.22      330.36     48.38 o 
  -3   9  14     5973.92     5668.31    137.16 o 
  -2   9  14       20.46        7.41     40.65 o 
  -1   9  14    12650.58    13282.45    271.60 o 
   0   9  14     5798.21     6102.44    183.95 o 
   1   9  14      265.78      247.09     60.79 o 
   2   9  14     2064.52     2087.50    125.12 o 
   3   9  14      280.78      286.58     85.83 o 
   4   9  14     4632.56     5085.59    271.35 o 
   5   9  14     6369.80     7089.48    821.54 o 
  -8  10  14      230.85      145.93     74.94 o 
  -7  10  14      116.73       89.83     82.81 o 
  -6  10  14      341.87      342.33     54.82 o 
  -5  10  14     1197.82     1143.31     66.63 o 
  -4  10  14       15.15       34.44     49.79 o 
  -3  10  14      249.07      253.57     47.00 o 
  -2  10  14      550.26      529.48     46.82 o 
  -1  10  14      991.17      989.92     62.86 o 
   0  10  14     2787.82     3010.32    151.67 o 
   1  10  14       30.55        7.04     74.89 o 
   2  10  14       35.17       27.76     77.54 o 
   3  10  14        3.52      -48.94     91.80 o 
   4  10  14       12.74      -54.24    103.34 o 
  -8  11  14        1.61      -92.41     72.43 o 
  -7  11  14     1110.87      979.44     82.81 o 
  -6  11  14     1616.71     1500.20     86.63 o 
  -5  11  14     1765.28     1746.50     80.35 o 
  -4  11  14      171.56      139.16     48.81 o 
  -3  11  14      670.04      718.08     80.54 o 
  -2  11  14     2159.26     2228.52     83.15 o 
  -1  11  14     1464.51     1451.27     89.02 o 
   0  11  14     2143.94     2232.93    127.00 o 
   1  11  14      779.16      734.93    100.63 o 
   2  11  14      463.82      574.50    127.44 o 
   3  11  14      126.53      212.89     91.19 o 
   4  11  14       87.97      -87.52    152.47 o 
  -7  12  14      292.32      144.34     73.17 o 
  -6  12  14     2770.38     2920.16    230.73 o 
  -5  12  14     1485.59     1466.50     86.56 o 
  -4  12  14      418.87      265.18     84.81 o 
  -3  12  14     1670.89     1729.25     92.37 o 
  -2  12  14      275.72      278.25     59.30 o 
  -1  12  14      185.28      128.87     62.68 o 
   0  12  14      253.81      205.54     65.99 o 
   1  12  14     1661.57     1741.63    118.60 o 
   2  12  14     8595.09     8773.05    294.29 o 
   3  12  14     3991.67     4375.30    191.36 o 
  -7  13  14       42.64       -8.02     66.96 o 
  -6  13  14      252.01      154.23     67.23 o 
  -5  13  14      217.59       88.51     80.55 o 
  -4  13  14        8.96      -74.06     82.28 o 
  -3  13  14        0.16      -78.24     74.47 o 
  -2  13  14        1.55      -97.77     78.19 o 
  -1  13  14       31.02       26.01     65.55 o 
   0  13  14      355.23      369.43     73.18 o 
   1  13  14        4.52       59.71     81.73 o 
   2  13  14      231.48      253.57     88.55 o 
   3  13  14      210.89      245.68     95.31 o 
  -6  14  14     3629.35     3615.91    171.29 o 
  -5  14  14     2309.44     2097.07    142.23 o 
  -4  14  14     1116.56     1009.17    100.58 o 
  -3  14  14     1831.36     1952.86    148.13 o 
  -2  14  14       23.51      111.74     81.44 o 
  -1  14  14      342.11      199.35    109.07 o 
   0  14  14      717.10      872.98     98.57 o 
   1  14  14     3512.98     3841.27    175.32 o 
   2  14  14    11744.13    11747.37    479.81 o 
  -5  15  14     3503.38     3703.80    177.58 o 
  -4  15  14     1480.15     1613.40    128.06 o 
  -3  15  14     4727.02     4928.61    256.54 o 
  -2  15  14     1986.08     1935.35    211.63 o 
  -1  15  14      390.97      313.58     94.39 o 
   0  15  14      646.91      667.20    104.18 o 
   1  15  14     3251.96     3313.38    322.93 o 
  -3  16  14       12.31       18.07    101.19 o 
  -2  16  14        0.99      -91.30     90.29 o 
  -1  16  14       67.24      100.50    112.21 o 
   0  16  14     1128.02     1172.18    121.42 o 
  -9   1  15      322.87      396.61     85.69 o 
  -8   1  15     1114.08     1088.18     78.19 o 
  -7   1  15       25.42      -27.98     51.03 o 
  -6   1  15       30.07       37.26     37.62 o 
  -5   1  15     3608.12     3435.33     96.01 o 
  -4   1  15      588.15      612.97     43.78 o 
  -3   1  15     8950.75     8728.17    185.76 o 
  -2   1  15     8781.95     8622.27    183.55 o 
  -1   1  15      297.70      315.62     42.65 o 
   0   1  15     8051.32     8288.71    224.79 o 
   1   1  15    11119.24    11439.99    295.79 o 
   2   1  15       31.35       25.79     63.30 o 
   3   1  15     1200.41     1230.91     96.51 o 
   4   1  15      524.22      497.80    120.42 o 
   5   1  15      329.85      223.53    145.58 o 
  -9   2  15      236.99      216.10     66.69 o 
  -8   2  15       13.28        3.57     57.60 o 
  -7   2  15     1048.07     1113.41     75.59 o 
  -6   2  15     8561.61     7843.91    174.03 o 
  -5   2  15      177.43      219.51     38.97 o 
  -4   2  15     7909.74     7594.46    166.81 o 
  -3   2  15     5488.51     5297.32    125.07 o 
  -2   2  15     6224.64     6312.03    142.89 o 
  -1   2  15     6009.23     5823.91    148.36 o 
   0   2  15      398.61      412.98     59.46 o 
   1   2  15     9074.41     9435.40    311.66 o 
   2   2  15    11980.83    12743.76    613.89 o 
   3   2  15     1531.13     1717.71    101.46 o 
   4   2  15     2015.02     1990.20    149.71 o 
   5   2  15      921.14      939.26    120.71 o 
  -9   3  15     1151.59     1153.85    128.31 o 
  -8   3  15     1153.10     1347.37     84.57 o 
  -7   3  15      470.93      452.16     53.45 o 
  -6   3  15     2773.59     2457.22     92.71 o 
  -5   3  15      807.81      901.94     50.82 o 
  -4   3  15     7637.29     7672.25    168.48 o 
  -3   3  15     1198.14     1210.73     53.75 o 
  -2   3  15     4902.32     4885.46    132.05 o 
  -1   3  15     1356.51     1337.26     62.46 o 
   0   3  15       20.05       81.75     55.68 o 
   1   3  15     1013.36     1073.94     77.91 o 
   2   3  15     5109.26     5549.07    174.47 o 
   3   3  15     2622.48     2924.50    193.72 o 
   4   3  15     5328.35     5477.83    531.14 o 
   5   3  15       77.42       88.86    182.28 o 
  -9   4  15     1105.14     1158.61    108.38 o 
  -8   4  15     4464.58     4354.29    131.49 o 
  -7   4  15      170.27      183.25     50.16 o 
  -6   4  15       87.02       52.72     61.95 o 
  -5   4  15      683.24      685.86     48.09 o 
  -4   4  15      475.05      530.02     43.56 o 
  -3   4  15     5366.25     4924.72    120.71 o 
  -2   4  15     1186.00     1157.86     61.12 o 
  -1   4  15     1522.61     1703.08     72.95 o 
   0   4  15     2535.12     2632.22    109.40 o 
   1   4  15      616.76      715.24     73.09 o 
   2   4  15     5361.26     5735.36    255.01 o 
   3   4  15     5652.34     6154.66    192.97 o 
   4   4  15      901.96      849.74    179.98 o 
   5   4  15        8.85      -21.61    110.48 o 
  -9   5  15      369.47      365.26     69.60 o 
  -8   5  15      597.36      715.65     63.27 o 
  -7   5  15      936.72      861.33     63.32 o 
  -6   5  15     7936.06     7702.90    212.89 o 
  -5   5  15     3064.52     2869.73     88.34 o 
  -4   5  15      519.91      611.95     46.30 o 
  -3   5  15     3448.09     3366.33     95.55 o 
  -2   5  15      650.48      657.50     46.33 o 
  -1   5  15     3842.80     3954.88    117.05 o 
   0   5  15     6548.18     6830.79    195.64 o 
   1   5  15      211.20      238.81     65.77 o 
   2   5  15       74.31      -25.60     65.08 o 
   3   5  15      154.76      124.72     71.07 o 
   4   5  15      234.16      162.09    123.09 o 
   5   5  15     3803.27     3817.14    223.91 o 
  -9   6  15      290.05      232.68     68.10 o 
  -8   6  15      634.20      639.48     63.43 o 
  -7   6  15      231.78      204.28     52.31 o 
  -6   6  15      620.32      697.56     65.41 o 
  -5   6  15      136.16      145.20     45.99 o 
  -4   6  15      302.17      243.83     42.53 o 
  -3   6  15     1084.73     1224.72     73.53 o 
  -2   6  15       11.56      -37.94     45.28 o 
  -1   6  15     3841.26     4131.51    121.00 o 
   0   6  15     1094.08     1201.73    109.90 o 
   1   6  15       53.37       77.84     61.30 o 
   2   6  15     1148.97     1308.20     89.07 o 
   3   6  15     3214.96     3496.69    143.16 o 
   4   6  15        2.86      -25.40    107.51 o 
   5   6  15        9.28      -62.90     78.87 o 
  -9   7  15     2897.04     2793.34    124.38 o 
  -8   7  15     5423.33     5218.90    150.42 o 
  -7   7  15      653.02      676.84     60.74 o 
  -6   7  15     4622.81     4381.54    130.02 o 
  -5   7  15       14.64       13.23     44.67 o 
  -4   7  15     3051.15     2953.64     90.84 o 
  -3   7  15     9257.59     8973.66    194.00 o 
  -2   7  15      670.51      672.69     49.36 o 
  -1   7  15    16067.00    16878.06    369.07 o 
   0   7  15     6651.69     7165.41    204.90 o 
   1   7  15      427.42      526.29     77.64 o 
   2   7  15     1332.53     1663.84     97.53 o 
   3   7  15      119.74      129.62     72.05 o 
   4   7  15     6220.66     6446.47    640.20 o 
   5   7  15     3966.82     3791.25    364.37 o 
  -8   8  15     8998.36     8371.93    208.98 o 
  -7   8  15     4699.84     4450.15    134.44 o 
  -6   8  15     1075.03     1123.54     68.33 o 
  -5   8  15     1510.23     1473.72     81.10 o 
  -4   8  15       10.53      -68.58     45.72 o 
  -3   8  15      410.70      353.01     45.68 o 
  -2   8  15     2513.59     2653.31     87.97 o 
  -1   8  15       49.98      105.36     40.34 o 
   0   8  15      218.48      176.38     61.53 o 
   1   8  15      657.35      652.32     73.40 o 
   2   8  15     1428.81     1406.80     92.18 o 
   3   8  15        0.38      -37.89     93.09 o 
   4   8  15       28.31        3.32    134.37 o 
  -8   9  15       97.64       33.74     56.81 o 
  -7   9  15      185.15      180.96     56.23 o 
  -6   9  15     2049.78     2103.84     90.12 o 
  -5   9  15       10.61      -30.04     47.00 o 
  -4   9  15     1906.20     1992.31    122.12 o 
  -3   9  15     1282.79     1252.06     68.79 o 
  -2   9  15        8.74      -40.44     39.06 o 
  -1   9  15      426.89      469.47     52.71 o 
   0   9  15     3360.74     3410.29    130.32 o 
   1   9  15      135.24       30.35     61.18 o 
   2   9  15      780.18      873.48    137.26 o 
   3   9  15      127.92       17.16     86.60 o 
   4   9  15      544.19      640.79    130.42 o 
  -8  10  15     2629.84     2613.76    122.48 o 
  -7  10  15     4408.63     4232.92    151.92 o 
  -6  10  15      178.45      111.43     86.01 o 
  -5  10  15       43.63       65.31     51.85 o 
  -4  10  15      806.02      879.64     69.74 o 
  -3  10  15     3436.83     3186.32    101.69 o 
  -2  10  15     4825.66     5119.01    143.53 o 
  -1  10  15     3661.33     3815.78    140.81 o 
   0  10  15      118.96      107.43     79.35 o 
   1  10  15     1589.20     1599.82    116.61 o 
   2  10  15      974.42     1021.55    107.51 o 
   3  10  15      967.69      986.97    132.16 o 
   4  10  15      425.24      406.63    126.14 o 
  -7  11  15     1400.16     1298.11     89.81 o 
  -6  11  15      620.57      688.54     72.61 o 
  -5  11  15      947.72      874.87     66.59 o 
  -4  11  15     8457.75     8492.22    207.26 o 
  -3  11  15     2437.98     2553.61     98.31 o 
  -2  11  15      263.75      255.00     56.65 o 
  -1  11  15        5.27       40.23     63.75 o 
   0  11  15      805.24      909.42     99.30 o 
   1  11  15      436.41      453.53     90.76 o 
   2  11  15     1685.88     1958.93    129.71 o 
   3  11  15      880.29     1065.53    113.69 o 
  -7  12  15     1517.62     1360.16     92.22 o 
  -6  12  15     2105.07     2064.02    105.46 o 
  -5  12  15       59.53       70.28     62.23 o 
  -4  12  15      917.61      907.55     93.71 o 
  -3  12  15      177.47      197.80    133.95 o 
  -2  12  15     1692.79     1574.03     82.66 o 
  -1  12  15     7896.58     8015.90    232.94 o 
   0  12  15      159.38      150.98     80.03 o 
   1  12  15     4222.54     4176.80    183.77 o 
   2  12  15     1121.32     1269.23    181.20 o 
   3  12  15       54.22      129.62     93.81 o 
  -6  13  15     2058.70     1863.53    125.29 o 
  -5  13  15     6757.76     6940.35    251.32 o 
  -4  13  15     1638.56     1581.47    147.09 o 
  -3  13  15     1652.26     1510.24    109.69 o 
  -2  13  15      550.45      356.36     88.25 o 
  -1  13  15      505.05      367.04     75.40 o 
   0  13  15      646.25      644.85     96.30 o 
   1  13  15     1311.70     1260.69    171.89 o 
   2  13  15      156.86       96.17     94.17 o 
  -5  14  15      925.33      858.42    103.33 o 
  -4  14  15     1171.49     1003.81    104.98 o 
  -3  14  15     2237.18     2007.26    261.29 o 
  -2  14  15      311.67      232.74    104.38 o 
  -1  14  15      419.23      501.58    121.04 o 
   0  14  15      862.16      840.69    126.66 o 
   1  14  15        0.39     -131.35     87.57 o 
  -4  15  15     3707.52     3961.54    189.92 o 
  -3  15  15      230.57      126.78     91.27 o 
  -2  15  15       64.23       55.00    108.83 o 
  -1  15  15       89.87       95.18     94.27 o 
   0  15  15      435.19      370.10    193.60 o 
  -9   0  16     4413.80     3922.77    208.71 o 
  -8   0  16     3713.05     3727.40    196.21 o 
  -7   0  16     6825.40     6109.53    297.15 o 
  -6   0  16     9211.88     8394.79    262.88 o 
  -5   0  16      892.85      988.64     77.45 o 
  -4   0  16     5354.92     5208.61    179.47 o 
  -3   0  16     9114.99     9003.02    273.17 o 
  -2   0  16    16881.08    16321.90    457.71 o 
  -1   0  16     6701.40     6496.36    264.54 o 
   0   0  16      791.63      896.16    105.20 o 
   1   0  16     2162.65     2579.27    163.33 o 
   2   0  16     4884.44     5114.63    245.14 o 
   3   0  16     1779.28     1930.44    158.95 o 
   4   0  16       13.18      -99.08    109.06 o 
   5   0  16     2800.68     3120.12    271.84 o 
  -9   1  16      224.95      261.79     70.06 o 
  -8   1  16       42.69       -6.74     59.38 o 
  -7   1  16      167.32      157.62     50.42 o 
  -6   1  16     2976.25     2763.33     89.94 o 
  -5   1  16      808.69      867.36     52.34 o 
  -4   1  16      660.07      762.35     51.35 o 
  -3   1  16      132.67      126.22     37.45 o 
  -2   1  16     2152.50     2130.76     72.94 o 
  -1   1  16     1037.54      945.90     70.79 o 
   0   1  16       67.83       47.71     57.97 o 
   1   1  16      361.64      494.81     72.54 o 
   2   1  16      166.88      197.55     74.16 o 
   3   1  16      799.14      878.58     92.19 o 
   4   1  16      277.88      202.51     80.50 o 
   5   1  16     1066.42     1033.75    102.65 o 
  -9   2  16     5483.23     5308.54    173.54 o 
  -8   2  16     4430.68     3994.71    144.47 o 
  -7   2  16       14.86      -55.96     53.85 o 
  -6   2  16       42.82       53.85     47.12 o 
  -5   2  16     2991.77     2658.13     87.07 o 
  -4   2  16       60.84       60.31     37.98 o 
  -3   2  16     3411.51     3158.19     92.00 o 
  -2   2  16      125.15      159.39     37.09 o 
  -1   2  16     1507.49     1620.31     85.00 o 
   0   2  16      159.32      142.06     60.85 o 
   1   2  16     3130.40     3282.22    147.53 o 
   2   2  16      777.40      810.32     94.58 o 
   3   2  16     1735.97     2164.23    116.78 o 
   4   2  16      889.45      985.96     99.60 o 
   5   2  16      938.18      870.21    121.00 o 
  -9   3  16       21.34       10.01     65.63 o 
  -8   3  16      274.80      341.35     66.81 o 
  -7   3  16     2112.28     2146.81     99.57 o 
  -6   3  16     9727.23     8879.66    212.23 o 
  -5   3  16     5716.53     5316.76    130.84 o 
  -4   3  16     3730.40     3617.20    101.41 o 
  -3   3  16       79.91       30.68     37.43 o 
  -2   3  16       27.08       40.67     36.00 o 
  -1   3  16      906.09      986.70     74.78 o 
   0   3  16     2214.85     2508.92    110.24 o 
   1   3  16      767.84      944.61     81.78 o 
   2   3  16        1.29        9.93     70.87 o 
   3   3  16      261.46      261.31     78.00 o 
   4   3  16     2350.18     2842.80    259.71 o 
   5   3  16     2103.69     2347.98    223.40 o 
  -9   4  16     2235.33     2277.81    119.35 o 
  -8   4  16     1048.91      956.48     69.68 o 
  -7   4  16     7012.92     6629.39    172.77 o 
  -6   4  16     2993.72     2773.42    101.15 o 
  -5   4  16     1710.09     1851.64     71.24 o 
  -4   4  16      346.30      387.91     44.18 o 
  -3   4  16     1127.23     1239.12     58.44 o 
  -2   4  16     2687.62     2538.66     82.45 o 
  -1   4  16    10375.16    10254.91    270.91 o 
   0   4  16     1683.01     1737.15     94.22 o 
   1   4  16    10326.70    10950.81    291.39 o 
   2   4  16        8.92      -11.20     69.77 o 
   3   4  16      239.22      144.40     84.77 o 
   4   4  16     1866.80     2222.85    145.56 o 
  -9   5  16     2199.76     2325.85    114.97 o 
  -8   5  16        3.83      -22.43     53.39 o 
  -7   5  16      636.39      627.58     61.89 o 
  -6   5  16      316.73      334.82     53.21 o 
  -5   5  16     3227.20     3123.06    106.71 o 
  -4   5  16    16150.21    15174.92    306.71 o 
  -3   5  16     3728.72     3688.63    103.88 o 
  -2   5  16     3859.82     3655.78    121.24 o 
  -1   5  16     1794.94     2060.80     98.59 o 
   0   5  16       25.07       31.37     60.19 o 
   1   5  16     3048.49     3081.31    131.18 o 
   2   5  16      190.59      244.45     77.85 o 
   3   5  16     5920.77     6161.61    361.75 o 
   4   5  16     7217.86     8431.19    249.12 o 
  -8   6  16     2822.36     2990.78    112.91 o 
  -7   6  16     1457.94     1513.39     82.90 o 
  -6   6  16     1018.51     1082.93     76.75 o 
  -5   6  16     3008.56     2830.28    101.00 o 
  -4   6  16     1940.75     1874.94     72.14 o 
  -3   6  16     1683.82     1755.64     71.63 o 
  -2   6  16     1256.40     1206.68     58.97 o 
  -1   6  16       94.76      -18.85     80.08 o 
   0   6  16       84.20       85.07     64.04 o 
   1   6  16      525.08      573.32     77.08 o 
   2   6  16     1824.35     1714.74    102.96 o 
   3   6  16      856.76     1028.13    111.79 o 
   4   6  16      469.56      519.99     87.82 o 
  -8   7  16     1133.71     1040.99     74.20 o 
  -7   7  16      298.27      237.49     56.50 o 
  -6   7  16      100.23        3.14     58.80 o 
  -5   7  16      177.94      148.44     50.10 o 
  -4   7  16      265.54      254.10     46.50 o 
  -3   7  16       39.53       42.70     42.26 o 
  -2   7  16      460.72      437.88     54.00 o 
  -1   7  16     3260.34     3423.68    129.39 o 
   0   7  16     2352.00     2616.22    117.71 o 
   1   7  16      431.45      472.84     73.67 o 
   2   7  16       41.51       -4.77     70.21 o 
   3   7  16       58.41        8.45     73.36 o 
   4   7  16       11.30      -31.57    104.31 o 
  -8   8  16     2414.94     2362.67    101.02 o 
  -7   8  16     2094.63     2066.90     91.39 o 
  -6   8  16       77.27      112.80     53.30 o 
  -5   8  16      989.36     1111.92     93.37 o 
  -4   8  16      899.06      951.91     64.73 o 
  -3   8  16      648.24      603.99     52.14 o 
  -2   8  16     1597.39     1732.09     78.51 o 
  -1   8  16      813.02      926.47     77.29 o 
   0   8  16      140.68      143.45     64.72 o 
   1   8  16     1216.75     1456.56     95.24 o 
   2   8  16     1310.13     1311.90     96.82 o 
   3   8  16      174.26       53.23     92.14 o 
   4   8  16      130.53       89.83    100.50 o 
  -7   9  16      345.47      276.70     60.77 o 
  -6   9  16      845.42      797.66     73.74 o 
  -5   9  16     1277.86     1260.14     80.78 o 
  -4   9  16      940.47      917.50     64.60 o 
  -3   9  16      110.94       63.15     46.19 o 
  -2   9  16     5986.60     5973.11    160.89 o 
  -1   9  16     9573.42     9502.73    298.33 o 
   0   9  16     7249.00     7726.53    222.43 o 
   1   9  16     3830.14     3997.48    149.27 o 
   2   9  16      794.16      808.74    222.16 o 
   3   9  16     1359.42     1688.14    132.24 o 
  -7  10  16     5238.41     4967.65    172.99 o 
  -6  10  16     2638.25     2542.53    133.86 o 
  -5  10  16      705.78      688.44     64.41 o 
  -4  10  16       54.40       47.19     55.52 o 
  -3  10  16     2325.49     2332.53     88.51 o 
  -2  10  16     2027.10     2052.85    123.47 o 
  -1  10  16     6600.53     6106.39    265.48 o 
   0  10  16      355.61      389.69     91.16 o 
   1  10  16     2935.88     3049.93    156.87 o 
   2  10  16      309.61      177.44     92.87 o 
   3  10  16     1409.96     1649.63    134.30 o 
  -6  11  16     5162.02     5110.35    171.24 o 
  -5  11  16     1374.95     1322.71     77.46 o 
  -4  11  16     2105.79     2045.14     98.39 o 
  -3  11  16      686.12      639.44     61.82 o 
  -2  11  16      213.70      230.69     67.98 o 
  -1  11  16     1554.59     1643.89     97.04 o 
   0  11  16     3881.63     4120.01    182.04 o 
   1  11  16      124.74        1.33     94.98 o 
   2  11  16      474.58      311.30     96.12 o 
  -6  12  16      744.36      798.81     81.44 o 
  -5  12  16       38.51       31.59     63.64 o 
  -4  12  16     3128.44     3147.01    154.89 o 
  -3  12  16     6284.11     6004.14    219.31 o 
  -2  12  16     2894.52     2969.55    128.77 o 
  -1  12  16        7.52      -50.61     96.97 o 
   0  12  16       83.74       47.08     87.97 o 
   1  12  16     1887.88     1781.24    127.43 o 
   2  12  16     5657.27     6017.69    235.33 o 
  -5  13  16      287.01      265.61     90.72 o 
  -4  13  16      367.74      311.05     88.81 o 
  -3  13  16       14.70      -98.50    101.48 o 
  -2  13  16     1558.62     1496.27    181.03 o 
  -1  13  16      370.27      409.20     79.98 o 
   0  13  16     1094.39      963.33    142.82 o 
   1  13  16      170.94      151.30    122.15 o 
  -4  14  16     3007.09     3042.20    163.64 o 
  -3  14  16     1702.29     1571.71    119.46 o 
  -2  14  16     2199.59     2252.58    249.26 o 
  -1  14  16      786.27      788.44    135.04 o 
  -9   1  17      459.24      288.16     73.74 o 
  -8   1  17      409.67      378.20     72.43 o 
  -7   1  17     2241.00     2278.20    106.47 o 
  -6   1  17      524.37      479.33     56.16 o 
  -5   1  17       25.49       -8.79     41.18 o 
  -4   1  17       75.01       41.40     40.42 o 
  -3   1  17       69.43        3.91     37.86 o 
  -2   1  17     9274.51     9079.29    245.87 o 
  -1   1  17     8326.10     8541.46    236.76 o 
   0   1  17      542.86      596.63     81.57 o 
   1   1  17      769.99      833.46     84.20 o 
   2   1  17     3798.41     4011.17    156.55 o 
   3   1  17      865.06     1034.14    131.24 o 
   4   1  17     2082.86     2124.22    127.24 o 
  -8   2  17     1305.30     1339.69     92.96 o 
  -7   2  17     3975.47     3665.70    122.18 o 
  -6   2  17      326.05      393.05     59.46 o 
  -5   2  17     2339.24     2449.93    134.84 o 
  -4   2  17     2218.15     2135.25     87.93 o 
  -3   2  17     2543.12     2351.16     89.22 o 
  -2   2  17    10985.34    10782.97    281.88 o 
  -1   2  17     2322.81     2148.08    100.66 o 
   0   2  17     7324.52     7452.79    217.37 o 
   1   2  17     5881.74     5895.67    187.59 o 
   2   2  17      995.50     1137.70     96.49 o 
   3   2  17     2838.18     3006.11    229.45 o 
   4   2  17      515.65      322.89     90.48 o 
  -8   3  17     1162.46     1105.65     85.79 o 
  -7   3  17      288.33      329.21     66.09 o 
  -6   3  17     1592.20     1576.88     78.49 o 
  -5   3  17      856.16      840.19     55.57 o 
  -4   3  17     6874.31     6562.66    153.60 o 
  -3   3  17       33.58       31.71     45.36 o 
  -2   3  17    13069.86    13236.50    297.96 o 
  -1   3  17     1329.37     1383.14     86.63 o 
   0   3  17      144.95      206.93     70.58 o 
   1   3  17     3999.31     4207.31    285.09 o 
   2   3  17      904.33     1045.01     95.10 o 
   3   3  17     1649.61     1589.04    155.57 o 
   4   3  17     1070.27     1070.96    104.69 o 
  -8   4  17     1419.56     1406.91     92.01 o 
  -7   4  17      571.89      606.49     70.69 o 
  -6   4  17      989.52     1104.98     69.73 o 
  -5   4  17      373.94      373.61     48.07 o 
  -4   4  17     6871.39     6556.21    154.28 o 
  -3   4  17     6178.55     5646.50    151.09 o 
  -2   4  17      819.82      760.14     63.37 o 
  -1   4  17        5.49      -92.30     61.53 o 
   0   4  17       86.96       28.09     66.42 o 
   1   4  17      267.24      390.57     76.02 o 
   2   4  17     3108.24     3279.61    144.57 o 
   3   4  17     3398.89     3611.62    196.25 o 
   4   4  17      312.63      282.05     88.87 o 
  -8   5  17      576.31      494.23     65.56 o 
  -7   5  17       33.16        3.34     67.53 o 
  -6   5  17     4118.07     3889.57    124.92 o 
  -5   5  17     3731.75     3506.33    116.15 o 
  -4   5  17       67.91       20.70     42.71 o 
  -3   5  17       54.10       72.30     52.86 o 
  -2   5  17       68.62       53.55     47.56 o 
  -1   5  17     1071.09     1203.50     84.57 o 
   0   5  17     5410.51     5814.74    183.61 o 
   1   5  17       36.30      -65.48     71.95 o 
   2   5  17     1253.77     1430.98    102.87 o 
   3   5  17      505.15      378.82     85.75 o 
   4   5  17      114.24      -81.99    119.99 o 
  -8   6  17       57.43        6.91     57.60 o 
  -7   6  17     1861.35     1736.61     86.56 o 
  -6   6  17      971.82      908.26     76.07 o 
  -5   6  17       18.15       -7.93     49.53 o 
  -4   6  17     2529.99     2532.60     87.93 o 
  -3   6  17     2534.33     2538.23     94.77 o 
  -2   6  17        4.03       -0.45     44.31 o 
  -1   6  17      168.44       93.87     63.90 o 
   0   6  17      818.88      899.68     81.55 o 
   1   6  17      154.80      152.34     73.30 o 
   2   6  17      736.62      917.34    162.65 o 
   3   6  17      502.05      321.41     85.57 o 
  -8   7  17       82.32       75.36     81.84 o 
  -7   7  17      347.50      252.63     59.26 o 
  -6   7  17     4312.48     3854.39    141.49 o 
  -5   7  17    13238.83    12352.40    282.27 o 
  -4   7  17     2903.17     2715.59     92.99 o 
  -3   7  17      900.69     1012.77     72.67 o 
  -2   7  17     2159.44     2266.09    104.81 o 
  -1   7  17     2991.14     2895.06    122.56 o 
   0   7  17     9806.96    10311.86    279.20 o 
   1   7  17     4891.05     5260.31    179.57 o 
   2   7  17     2089.90     2244.31    117.88 o 
   3   7  17     3578.29     4001.86    163.94 o 
  -7   8  17        3.54      -83.40     55.60 o 
  -6   8  17      198.60       67.59     56.57 o 
  -5   8  17      575.39      663.40     68.63 o 
  -4   8  17      304.66      242.47     55.40 o 
  -3   8  17       27.58      -68.40     45.60 o 
  -2   8  17     1234.07     1305.19     73.98 o 
  -1   8  17        3.75      -17.26     63.28 o 
   0   8  17     2026.71     2220.63    108.77 o 
   1   8  17       53.39       65.37     74.68 o 
   2   8  17     1943.63     2162.55    118.55 o 
   3   8  17       18.90       -3.10     98.80 o 
  -7   9  17      109.86       52.87     59.24 o 
  -6   9  17      768.41      679.29     67.55 o 
  -5   9  17       26.38       12.22     62.12 o 
  -4   9  17     2643.02     2517.45    101.23 o 
  -3   9  17      348.29      302.12     52.25 o 
  -2   9  17      313.88      242.34     57.75 o 
  -1   9  17      318.83      268.49     69.98 o 
   0   9  17     2767.18     3107.39    134.11 o 
   1   9  17      196.44      154.40    100.11 o 
   2   9  17       43.26      -17.20     94.62 o 
  -6  10  17     1578.01     1569.57    129.56 o 
  -5  10  17      245.12      208.40     58.39 o 
  -4  10  17     2900.95     2789.24    106.56 o 
  -3  10  17     1907.49     1902.50     80.42 o 
  -2  10  17     1054.54      962.95     75.58 o 
  -1  10  17      979.13      853.60    100.07 o 
   0  10  17       59.67       64.67     90.77 o 
   1  10  17     3888.89     4419.97    194.47 o 
   2  10  17     2543.53     2944.09    173.58 o 
  -6  11  17       27.44      -21.13     87.38 o 
  -5  11  17     1398.67     1335.11    121.00 o 
  -4  11  17     5101.55     4870.42    163.97 o 
  -3  11  17      168.22      122.60     64.51 o 
  -2  11  17      548.63      556.54     78.53 o 
  -1  11  17       23.55      -72.96     83.53 o 
   0  11  17       97.04       82.69     92.42 o 
   1  11  17      417.77      485.11    103.13 o 
  -5  12  17     1718.66     1642.81    117.37 o 
  -4  12  17      522.65      447.16     89.47 o 
  -3  12  17        8.83       46.88     97.36 o 
  -2  12  17     2755.34     2877.45    130.10 o 
  -1  12  17     1403.17     1325.01    118.68 o 
   0  12  17     2029.99     1787.56    304.78 o 
  -3  13  17      924.08      764.62    117.51 o 
  -2  13  17       57.32      151.24    100.74 o 
  -1  13  17      370.86      318.32     94.60 o 
  -8   0  18    17236.54    16103.40    566.28 o 
  -7   0  18     7750.37     7253.85    298.18 o 
  -6   0  18      222.96      173.57     69.45 o 
  -5   0  18       23.30      -49.48     86.28 o 
  -4   0  18       45.25       39.83     60.70 o 
  -3   0  18     9077.09     8793.91    339.05 o 
  -2   0  18     8072.91     7825.71    314.77 o 
  -1   0  18     2169.21     2345.56    153.65 o 
   0   0  18    12068.64    12767.69    565.66 o 
   1   0  18     1706.38     1872.26    264.44 o 
   2   0  18     1001.11     1126.14    185.59 o 
   3   0  18     7155.67     8821.56    577.42 o 
  -8   1  18        9.38       19.84     67.57 o 
  -7   1  18     1038.98     1114.15     85.67 o 
  -6   1  18      234.26      141.08     48.97 o 
  -5   1  18      623.09      615.72     54.88 o 
  -4   1  18        3.36      -57.92     41.41 o 
  -3   1  18     2241.84     2180.70    105.99 o 
  -2   1  18      366.21      386.64     68.63 o 
  -1   1  18     1070.14     1164.17     88.75 o 
   0   1  18      143.85      149.87     74.16 o 
   1   1  18       49.27       59.86     74.77 o 
   2   1  18      502.47      451.69     91.31 o 
   3   1  18       26.52     -120.32     80.21 o 
  -8   2  18     3201.22     3134.50    134.25 o 
  -7   2  18       85.66       51.80     55.96 o 
  -6   2  18       15.87      -66.87     51.36 o 
  -5   2  18     1080.58     1037.59     61.40 o 
  -4   2  18      298.82      212.82     47.45 o 
  -3   2  18     1718.78     1908.96    101.19 o 
  -2   2  18       27.17       82.86     63.66 o 
  -1   2  18      535.18      581.49     75.10 o 
   0   2  18      782.79      847.83     82.74 o 
   1   2  18       44.85      -13.67     77.93 o 
   2   2  18      323.72      300.37     89.13 o 
   3   2  18     1205.84     1272.97    108.87 o 
  -8   3  18       42.91      -39.49     66.02 o 
  -7   3  18     1413.95     1260.88     80.14 o 
  -6   3  18     2953.83     2907.32    143.42 o 
  -5   3  18      727.96      795.65     57.91 o 
  -4   3  18     1651.89     1642.38     71.04 o 
  -3   3  18     1538.22     1415.14     72.37 o 
  -2   3  18     2244.25     2332.93    105.47 o 
  -1   3  18     3203.54     3202.35    131.27 o 
   0   3  18      702.51      741.36     82.95 o 
   1   3  18       72.25      -24.89     92.76 o 
   2   3  18       51.31     -112.58     75.05 o 
   3   3  18      883.04      734.86     94.35 o 
  -8   4  18       14.42      -87.19     65.16 o 
  -7   4  18     1196.72     1297.56     90.58 o 
  -6   4  18       78.99       20.57     53.63 o 
  -5   4  18     6132.58     5790.24    144.96 o 
  -4   4  18     3048.84     2762.28     93.27 o 
  -3   4  18     1292.54     1459.94    123.29 o 
  -2   4  18     2229.53     2152.61    105.12 o 
  -1   4  18      365.39      366.88     73.87 o 
   0   4  18      505.39      519.93     81.71 o 
   1   4  18     1411.75     1433.00    102.38 o 
   2   4  18      167.80      137.93     81.32 o 
   3   4  18       36.99       -2.01     83.17 o 
  -7   5  18      150.26       66.05     58.49 o 
  -6   5  18     1810.40     1899.47    109.91 o 
  -5   5  18     6187.39     5678.68    197.20 o 
  -4   5  18     2195.16     2174.39     83.25 o 
  -3   5  18      901.04      932.66     76.38 o 
  -2   5  18     1444.67     1402.37     90.11 o 
  -1   5  18      928.79     1122.72    110.71 o 
   0   5  18     1481.47     1466.36     99.77 o 
   1   5  18       13.15      -88.34    103.95 o 
   2   5  18     3708.68     4098.46    165.93 o 
   3   5  18     4477.72     5039.25    187.72 o 
  -7   6  18      227.49      106.75     58.55 o 
  -6   6  18     1869.37     1916.57    104.58 o 
  -5   6  18      253.23      262.55     80.77 o 
  -4   6  18     4768.65     4679.01    126.43 o 
  -3   6  18      252.25      176.32     54.30 o 
  -2   6  18      276.55      193.31     68.37 o 
  -1   6  18     2589.68     2633.38    129.41 o 
   0   6  18     1637.60     1545.81    101.40 o 
   1   6  18     2587.07     2774.33    130.17 o 
   2   6  18     4587.11     5078.53    262.36 o 
  -7   7  18       95.84      -63.72     70.01 o 
  -6   7  18     1078.83     1411.73    263.48 o 
  -5   7  18     1717.92     1615.87     82.84 o 
  -4   7  18        1.10      -47.97     53.32 o 
  -3   7  18     1934.14     1854.15     84.93 o 
  -2   7  18      862.18      855.34     80.90 o 
  -1   7  18      581.59      666.22     80.48 o 
   0   7  18     2790.01     2954.58    133.79 o 
   1   7  18     2038.10     2338.61    121.89 o 
   2   7  18       29.96        2.12     81.97 o 
  -6   8  18     1406.97     1326.18     81.37 o 
  -5   8  18      303.63      286.02     71.28 o 
  -4   8  18     3673.83     3484.18    121.05 o 
  -3   8  18      216.42      124.74     56.01 o 
  -2   8  18      213.52      224.16    125.59 o 
  -1   8  18      962.26      906.16     84.00 o 
   0   8  18        7.98      -24.79     74.42 o 
   1   8  18     4354.20     4858.40    175.68 o 
   2   8  18     2800.40     3124.17    169.35 o 
  -6   9  18     2800.86     2654.34    109.16 o 
  -5   9  18     8770.12     8180.11    229.53 o 
  -4   9  18      371.19      365.04     61.17 o 
  -3   9  18     4094.29     3925.41    131.18 o 
  -2   9  18     1181.84     1340.74    112.87 o 
  -1   9  18      826.35      841.14     84.58 o 
   0   9  18     8632.36     9221.85    290.72 o 
   1   9  18     3286.27     3830.22    187.55 o 
  -5  10  18      143.42       71.93     65.78 o 
  -4  10  18       90.50      116.21     58.37 o 
  -3  10  18       78.34       66.44     63.15 o 
  -2  10  18       42.44      -14.77     81.49 o 
  -1  10  18       25.33     -125.87     83.91 o 
   0  10  18     2160.64     2162.64    143.71 o 
  -4  11  18       30.32      -63.54     80.76 o 
  -3  11  18        9.67      -24.06     79.26 o 
  -2  11  18       54.33       67.55     91.71 o 
  -1  11  18      886.81      822.27    160.13 o 
   0  11  18     1090.43      882.08    140.03 o 
  -2  12  18     3303.81     3224.12    194.46 o 
  -7   1  19     7361.11     6709.89    204.26 o 
  -6   1  19     1370.10     1246.97     75.37 o 
  -5   1  19      121.86        5.02     57.54 o 
  -4   1  19     1530.83     1399.52     83.37 o 
  -3   1  19     3069.19     2876.22    121.47 o 
  -2   1  19     2105.15     2175.67    107.40 o 
  -1   1  19    10017.39    10154.50    277.66 o 
   0   1  19      436.16      483.85     82.91 o 
   1   1  19     1072.88     1251.03    102.02 o 
   2   1  19     3255.72     3447.72    155.11 o 
  -7   2  19     1317.01     1291.02     93.45 o 
  -6   2  19     1626.30     1509.38     94.18 o 
  -5   2  19     1210.68     1175.23     66.95 o 
  -4   2  19     4643.51     4422.61    122.66 o 
  -3   2  19     9548.99     8948.72    270.88 o 
  -2   2  19     2167.85     2212.57    108.59 o 
  -1   2  19     1495.85     1683.59    123.77 o 
   0   2  19     2534.14     2771.87    130.02 o 
   1   2  19       64.97      -82.54     84.11 o 
   2   2  19     1092.12     1036.88    105.19 o 
  -7   3  19     1410.20     1294.57     82.18 o 
  -6   3  19     3289.15     3037.02    114.98 o 
  -5   3  19      854.57      811.28     76.08 o 
  -4   3  19      585.59      531.58     55.25 o 
  -3   3  19      302.18      344.12     70.64 o 
  -2   3  19      161.56       81.55     67.95 o 
  -1   3  19     2439.75     2443.14    116.09 o 
   0   3  19      475.84      384.74     84.34 o 
   1   3  19     1200.20     1247.77    205.31 o 
   2   3  19      775.92      659.26     94.85 o 
  -7   4  19      163.45      119.71     70.47 o 
  -6   4  19      253.17      177.33     60.14 o 
  -5   4  19     1214.71     1251.39     76.14 o 
  -4   4  19     3320.44     3010.82    107.95 o 
  -3   4  19     3191.28     3021.34    128.51 o 
  -2   4  19     3737.52     3826.15    144.02 o 
  -1   4  19     2883.70     2839.71    127.48 o 
   0   4  19       68.02       35.31     78.99 o 
   1   4  19      922.67     1133.37    102.32 o 
   2   4  19      562.52      468.45     91.60 o 
  -7   5  19        4.46     -103.93     69.29 o 
  -6   5  19      855.31      873.97    103.36 o 
  -5   5  19     3127.61     3028.53    156.49 o 
  -4   5  19      101.43        7.17     47.98 o 
  -3   5  19     1330.69     1236.05     98.92 o 
  -2   5  19      375.29      332.86     77.98 o 
  -1   5  19        8.23      -90.19     73.12 o 
   0   5  19      839.94      887.96    108.86 o 
   1   5  19     1025.40     1083.23    195.05 o 
   2   5  19      901.47      677.47     95.17 o 
  -6   6  19      642.24      623.58     68.80 o 
  -5   6  19     1268.25     1228.58     99.60 o 
  -4   6  19      341.32      255.75     53.89 o 
  -3   6  19      402.36      302.62     73.12 o 
  -2   6  19     1023.89      963.54     87.58 o 
  -1   6  19     2059.61     2171.07    112.93 o 
   0   6  19      164.33      150.04     78.23 o 
   1   6  19        8.87      -85.68    102.56 o 
  -6   7  19     7649.67     7153.79    211.66 o 
  -5   7  19    11760.09    11037.98    262.42 o 
  -4   7  19      248.57      139.27     63.79 o 
  -3   7  19     6168.02     6216.58    193.59 o 
  -2   7  19      798.32      862.24     84.86 o 
  -1   7  19     1537.21     1572.48    103.71 o 
   0   7  19     7067.70     7929.07    236.87 o 
   1   7  19      912.27      588.59    124.24 o 
  -5   8  19       32.26      -48.86     66.29 o 
  -4   8  19       84.30       55.01     63.19 o 
  -3   8  19     1109.67     1071.74    105.38 o 
  -2   8  19      562.54      575.80     83.67 o 
  -1   8  19     1193.48     1222.19     97.03 o 
   0   8  19       14.03      -28.44     78.91 o 
  -5   9  19      133.57       74.42     60.94 o 
  -4   9  19       24.83      -51.94     61.57 o 
  -3   9  19       10.22      -82.19     68.70 o 
  -2   9  19       75.17      -50.35     70.74 o 
  -1   9  19       16.26      -50.35     74.24 o 
   0   9  19      349.32      339.95    113.29 o 
  -3  10  19      970.26      818.63     96.57 o 
  -2  10  19       62.83       32.09     94.66 o 
  -6   0  20     1678.37     1529.95    111.05 o 
  -5   0  20      883.28      867.11     97.49 o 
  -4   0  20     1962.20     2089.71    310.22 o 
  -3   0  20     5252.82     5132.81    242.61 o 
  -2   0  20       69.45      -41.06     96.93 o 
  -1   0  20     6052.19     5985.99    276.45 o 
   0   0  20     5591.29     5975.07    281.76 o 
   1   0  20     2038.73     2232.09    181.12 o 
  -6   1  20      598.30      434.35     88.70 o 
  -5   1  20        2.54     -100.34     66.89 o 
  -4   1  20     1128.66     1125.32     87.15 o 
  -3   1  20       57.30      -39.93     68.36 o 
  -2   1  20      303.86      275.40     76.79 o 
  -1   1  20      211.07      224.01     81.57 o 
   0   1  20      128.01       86.14     85.08 o 
   1   1  20     1947.01     1839.13    119.63 o 
  -6   2  20       97.02      -74.69     88.45 o 
  -5   2  20      151.52      -48.66     51.64 o 
  -4   2  20     1288.74     1209.53     89.97 o 
  -3   2  20       30.30      -27.71     71.60 o 
  -2   2  20      986.38      981.18     89.27 o 
  -1   2  20      171.88      146.28     77.62 o 
   0   2  20     4610.69     4672.52    175.14 o 
   1   2  20     2898.94     3057.55    145.18 o 
  -6   3  20      407.94      360.72     66.19 o 
  -5   3  20      636.09      619.64     62.03 o 
  -4   3  20        2.70      -29.44     55.29 o 
  -3   3  20      441.44      487.56     78.20 o 
  -2   3  20     2270.62     2218.01    115.45 o 
  -1   3  20     2138.55     2064.70    116.48 o 
   0   3  20      902.25      846.63     97.76 o 
   1   3  20      371.35      304.11     88.52 o 
  -6   4  20      180.37      -25.74     86.98 o 
  -5   4  20        2.05     -147.56     98.37 o 
  -4   4  20     6708.12     6265.09    171.75 o 
  -3   4  20     3933.86     3708.11    175.94 o 
  -2   4  20     1230.86     1293.78     96.11 o 
  -1   4  20      650.71      649.02     95.20 o 
   0   4  20      812.94      866.94     93.66 o 
   1   4  20        2.27      -62.65     90.68 o 
  -6   5  20     3600.55     3159.04    120.89 o 
  -5   5  20      955.57      860.30     73.49 o 
  -4   5  20     3173.40     2994.45    114.73 o 
  -3   5  20     1781.75     1725.85    125.06 o 
  -2   5  20      893.43      870.62     90.41 o 
  -1   5  20     3598.32     3554.23    158.27 o 
   0   5  20      812.10      756.83     95.48 o 
  -5   6  20      318.84      177.51     62.57 o 
  -4   6  20     2526.73     2663.93    108.68 o 
  -3   6  20      551.23      577.55     82.34 o 
  -2   6  20      404.18      256.51     79.96 o 
  -1   6  20     1731.47     1702.60    109.78 o 
   0   6  20       66.38       77.07     83.46 o 
  -4   7  20       32.75        9.17     65.89 o 
  -3   7  20      244.95      234.69     75.93 o 
  -2   7  20       72.22      -25.43    109.47 o 
  -1   7  20       13.33      116.14     81.08 o 
  -3   8  20      425.00      329.38     80.18 o 
  -2   8  20        3.14     -111.43     82.17 o 
  -5   1  21     2483.73     2390.14     94.66 o 
  -4   1  21     1168.42     1121.83     95.57 o 
  -3   1  21      280.92      181.86     77.55 o 
  -2   1  21       32.12      -60.31     77.27 o 
  -1   1  21     1487.62     1452.95    107.98 o 
  -5   2  21     1524.58     1524.07     87.15 o 
  -4   2  21     4824.05     4198.23    156.31 o 
  -3   2  21     3463.64     3350.41    141.12 o 
  -2   2  21      585.25      551.10     87.64 o 
  -1   2  21      288.11      295.18     87.97 o 
  -5   3  21      437.95      483.49     69.62 o 
  -4   3  21     1055.96     1043.11     91.12 o 
  -3   3  21      205.47      170.81     97.67 o 
  -2   3  21       19.02      -72.44     78.66 o 
  -1   3  21     2363.37     2428.63    127.36 o 
  -4   4  21      386.98      314.78     80.18 o 
  -3   4  21     2429.49     2617.83    130.33 o 
  -2   4  21     5543.18     5514.71    188.95 o 
  -3   5  21     3002.36     2969.69    147.18 o 
  -2   5  21     3630.74     3619.92    163.40 o 
                                                 
